# Supplementary material for: The genetic diversity and population structure of two endemic Amazonian quillwort (Isoetes L.) species
Source: PeerJ. 2020 Nov 9;8:e10274. doi: 10.7717/peerj.10274 (PMC7659625; doi:10.7717/peerj.10274)
Supplement: Supplemental Information 3 — Gel results of ISSR primers, Mean Population Genetic Distance Matrix for Binary Distance, Results of Analysis of Molecular Variance. [file peerj-08-10274-s003.xlsx]

## Sheet: Raw for Table1, Table 3
				Primer 18										Primer 40								Primer 11								Primer 14							Primer 41							Primer 42
				1	1	1	1	1	1	1	1	1	1	1	1	1	1	1	1	1	1	1	1	1	1	1	1	1	1	1	1	1	1	1	1	1	1	1	1	1	1	1	1	1	1	1	1	1	1
ID	Sp	Local	area	Banda 1	Banda 2	Banda 3	Banda 4	Banda 5	Banda 6	Banda 7	Banda 8	Banda 9	Banda 10	Banda 1	Banda 2	Banda 3	Banda 4	Banda 5	Banda 6	Banda 7	Banda 8	Banda 1	Banda 2	Banda 3	Banda 4	Banda 5	Banda 6	Banda 7	Banda 8	Banda 1	Banda 2	Banda 3	Banda 4	Banda 5	Banda 6	Banda 7	Banda 1	Banda 2	Banda 3	Banda 4	Banda 5	Banda 6	Banda 7	Banda 1	Banda 1	Banda 2	Banda 3	Banda 4	Banda 5
1	C	N	1	0	0	1	0	1	0	1	0	0	0	-9	-9	-9	-9	-9	-9	-9	-9	0	0	1	1	0	0	0	0	0	1	1	0	1	1	0	0	1	1	1	1	0	1	0	1	1	0	0	1
2	C	N	1	0	1	1	0	1	0	1	0	0	0	0	0	1	0	1	0	0	0	0	0	1	1	1	0	0	0	0	1	1	0	1	1	0	1	1	1	1	0	0	1	0	1	1	0	0	1
3	C	N	1	0	0	1	1	1	0	1	0	0	0	0	0	1	0	1	0	0	0	0	0	1	1	1	0	0	0	0	1	1	0	1	1	0	0	1	1	0	1	0	1	0	1	1	0	0	1
4	C	N	1	0	1	1	1	1	0	1	0	0	0	0	0	1	0	1	0	0	0	0	0	1	1	1	0	1	0	0	1	1	1	1	1	0	0	1	1	0	0	0	1	0	1	1	1	0	1
5	C	N	1	0	0	1	1	1	1	1	0	0	0	0	0	1	0	1	0	0	0	0	0	1	1	1	0	1	0	0	1	1	1	1	1	0	0	1	1	0	1	1	1	0	1	1	1	1	1
6	C	N	1	0	1	1	1	1	0	1	0	0	0	0	0	1	0	1	0	0	0	0	0	1	1	1	0	1	0	0	1	1	1	1	1	0	0	1	1	0	0	0	1	0	1	1	1	0	1
7	C	N	1	0	0	1	1	1	0	1	0	1	0	0	0	1	0	1	0	0	0	0	0	1	1	1	0	1	0	1	1	1	1	1	1	0	0	1	1	1	0	1	1	0	1	1	0	0	1
8	C	N	1	0	0	1	1	1	0	1	0	1	1	0	0	1	0	1	0	1	0	0	0	1	1	1	0	1	0	1	1	1	1	1	1	0	0	1	1	1	0	0	1	0	1	1	0	1	1
9	C	N	1	0	1	1	1	1	0	1	0	1	1	0	0	1	0	1	0	1	0	0	0	1	1	1	0	1	0	1	1	1	0	1	1	0	0	1	1	1	1	1	1	0	1	1	0	1	1
10	C	N	1	0	1	1	1	1	0	1	0	1	1	0	0	1	1	1	0	1	0	0	0	1	1	1	0	1	0	1	1	1	0	1	1	0	0	1	1	1	1	1	1	0	1	1	1	1	1
11	C	S	2	0	0	1	1	1	0	1	0	1	1	0	0	0	1	1	1	0	1	1	1	1	1	1	0	1	0	0	1	1	0	1	1	0	0	1	1	0	0	0	1	0	1	1	1	1	1
12	C	S	2	0	-9	1	1	1	0	1	0	1	0	0	0	0	1	1	1	0	0	1	1	1	1	1	0	1	0	0	1	1	0	1	1	0	0	1	1	0	0	0	1	0	1	1	1	1	1
13	C	S	2	0	0	1	1	1	0	1	0	1	0	0	0	0	1	1	1	0	0	1	1	1	1	1	0	1	0	0	1	1	0	1	1	0	0	1	1	0	0	0	1	0	1	1	1	1	1
14	C	S	2	0	0	1	1	1	0	1	0	0	0	0	0	1	1	1	0	1	0	1	1	1	1	1	0	1	0	0	1	1	0	1	1	0	0	1	1	0	0	0	1	0	1	1	0	0	1
15	C	S	2	0	0	1	1	1	0	1	0	0	0	0	0	1	1	1	0	0	0	1	1	1	1	1	0	1	0	0	1	1	0	1	1	0	0	1	1	0	1	0	1	0	1	1	1	0	1
16	C	S	2	0	1	1	0	1	0	1	0	0	0	0	0	1	1	1	0	1	0	1	1	1	1	1	0	1	0	1	1	1	0	1	1	0	0	1	1	0	1	0	1	0	1	1	1	0	1
17	C	S	2	0	1	1	1	1	1	1	0	0	1	0	0	1	1	1	1	1	0	1	1	1	1	1	0	1	0	0	1	1	0	1	1	0	0	1	1	0	1	0	1	0	1	1	0	0	1
18	C	S	2	0	0	1	1	1	0	1	0	0	0	0	0	1	1	1	0	0	0	1	1	1	1	1	0	1	0	0	1	1	0	1	1	0	0	1	1	0	0	0	1	0	1	1	0	1	1
19	C	S	2	0	1	1	1	1	0	1	0	0	0	0	0	1	1	1	0	0	0	1	1	1	1	1	0	1	0	0	1	1	0	1	1	0	0	1	1	0	0	0	1	0	1	1	1	0	1
20	C	L	3	0	1	1	1	1	0	1	0	0	0	0	0	1	1	1	1	1	0	1	1	1	1	1	0	1	0	1	1	1	0	1	1	0	0	1	1	0	1	0	1	0	1	1	1	0	1
21	C	L	3	0	1	1	1	1	0	1	0	0	0	0	0	1	1	1	1	1	0	1	1	1	1	1	0	1	0	1	1	1	0	1	1	0	0	1	1	0	1	0	1	0	1	1	1	0	1
22	C	L	3	0	0	1	1	1	0	1	0	0	0	0	0	1	1	1	0	1	0	0	1	1	1	1	0	1	0	1	1	1	0	1	1	0	0	1	1	1	1	0	1	0	1	1	1	0	1
23	C	L	3	0	0	1	1	1	0	1	0	0	0	0	0	1	1	1	0	0	0	0	1	1	1	1	0	1	0	1	1	1	0	1	1	0	1	1	1	1	1	0	1	0	1	1	0	1	1
24	C	L	3	0	0	1	1	1	0	1	0	0	0	0	0	1	1	1	0	0	0	0	1	1	0	1	0	1	0	0	1	1	0	1	1	0	0	1	1	0	0	0	1	0	0	1	1	1	1
25	C	L	3	0	0	1	1	1	0	1	0	0	0	0	0	1	1	1	0	0	0	0	1	1	1	1	0	1	0	0	1	1	0	1	1	0	1	1	1	1	0	0	1	0	1	0	0	0	0
26	C	L	3	0	0	1	0	1	0	1	0	0	0	0	0	1	0	1	0	0	0	0	0	1	0	0	0	0	0	0	1	1	1	1	1	0	0	1	1	1	0	0	1	0	1	1	0	1	1
27	C	L	3	0	0	1	1	1	0	1	0	0	0	0	0	1	0	1	0	0	0	0	0	1	0	0	0	0	0	0	1	1	1	1	1	0	0	0	1	0	1	0	1	0	1	1	0	1	1
28	C	L	3	0	0	1	1	1	0	1	0	0	0	0	0	1	0	1	0	0	0	0	0	1	0	0	0	0	0	1	1	1	1	1	1	0	0	1	1	1	0	0	1	0	1	0	0	1	1
29	C	O	4	0	1	1	1	1	0	1	0	0	1	0	0	1	0	1	0	0	0	0	0	1	0	0	0	0	0	1	1	1	1	1	1	0	0	1	1	1	0	0	1	0	1	0	0	1	1
30	C	O	4	0	0	1	1	1	0	1	0	0	0	0	0	1	0	1	0	0	0	0	0	1	0	0	0	0	0	1	1	1	1	1	1	0	0	1	1	1	0	0	1	0	1	1	0	1	1
31	C	O	4	0	0	1	1	1	0	1	0	0	0	0	0	1	0	1	0	0	0	0	0	1	1	1	0	0	0	1	1	1	1	1	1	0	0	1	1	1	0	0	1	0	1	1	0	1	1
32	C	O	4	0	0	1	1	1	0	1	0	1	0	0	0	1	0	1	0	0	0	0	0	1	1	1	1	0	0	1	1	1	1	1	1	0	0	1	1	1	1	0	1	0	1	1	0	1	1
33	C	O	4	0	0	1	1	1	0	1	0	1	0	0	0	1	0	1	0	0	0	0	0	1	1	1	1	0	0	1	1	1	1	1	1	0	0	1	1	1	1	0	1	0	1	1	0	1	1
34	C	O	4	0	1	1	1	1	1	1	1	1	0	0	0	1	0	1	0	0	0	0	0	1	1	0	1	0	0	1	1	1	1	1	1	0	0	1	1	1	1	0	1	0	1	1	0	0	1
35	C	O	4	0	0	1	1	1	0	1	0	0	0	0	0	1	0	1	0	0	0	0	0	1	1	0	0	0	0	1	1	1	1	1	1	0	0	0	1	1	0	0	1	0	1	0	1	0	1
36	C	O	4	0	1	1	1	1	0	1	0	0	0	0	0	1	0	1	0	0	0	0	0	1	1	0	0	0	0	1	1	1	1	1	1	0	0	0	1	1	0	0	1	0	1	1	1	0	1
37	C	O	4	0	0	1	1	1	0	1	0	0	0	0	0	1	0	1	0	1	0	0	0	1	1	0	0	0	0	1	1	1	1	1	1	0	0	0	1	1	0	0	1	0	1	0	0	1	1
38	S	N3	5	0	1	1	1	1	0	1	0	0	0	0	1	1	1	1	0	1	0	0	0	1	1	0	0	0	1	1	1	1	1	1	1	1	0	1	1	1	0	0	1	0	1	1	1	1	1
39	S	N3	5	0	1	1	1	1	0	1	0	0	0	1	1	1	1	1	0	0	0	0	0	1	1	0	0	0	0	0	1	1	1	1	1	0	0	1	1	1	0	0	1	0	1	1	1	1	1
40	S	N3	5	1	0	1	1	1	0	1	0	0	0	1	1	1	1	1	0	0	0	0	0	1	1	0	0	0	0	0	1	1	1	1	1	0	0	1	1	1	0	0	1	0	1	1	1	1	-9
41	S	N3	5	0	0	1	1	1	0	1	0	0	0	0	0	1	1	1	0	0	0	0	1	0	1	0	0	0	0	0	1	1	1	1	1	0	0	1	1	1	0	0	1	-9	-9	-9	-9	-9	-9
42	S	N3	5	0	1	1	1	1	0	1	0	0	0	0	1	1	1	1	0	0	0	0	1	1	1	0	0	0	0	0	1	1	1	1	1	0	0	1	1	1	1	1	1	-9	-9	-9	-9	-9	-9
43	S	N3	5	0	0	1	1	1	0	1	0	0	1	0	1	1	1	1	0	1	0	0	0	1	1	0	0	0	0	0	1	1	1	1	1	0	0	1	1	0	1	0	1	0	1	1	0	1	1
44	S	N3	5	1	1	1	1	1	0	1	0	0	0	1	1	1	1	1	1	1	0	0	0	1	1	0	0	0	0	0	1	1	1	1	1	0	0	0	1	1	1	1	1	0	1	1	0	1	1
45	S	N3	5	1	1	1	1	1	0	1	0	0	0	0	0	1	1	1	1	1	0	0	0	1	1	0	0	0	0	0	1	1	1	1	1	0	0	0	1	1	0	0	1	0	1	1	1	0	1
46	S	N6	6	1	1	1	1	1	0	1	0	0	0	0	0	1	1	1	1	1	0	0	0	1	1	0	0	0	0	0	1	1	0	0	1	0	0	0	1	1	1	1	1	0	1	1	1	0	1
47	S	N6	6	0	0	1	1	1	0	1	0	0	0	0	0	1	1	1	1	0	0	0	0	1	1	0	0	0	0	0	0	1	0	0	1	1	0	0	1	1	1	1	1	0	1	1	0	0	1
48	S	N6	6	0	1	0	1	1	0	0	0	0	0	0	0	1	0	1	0	0	0	1	0	1	1	1	0	0	0	0	0	1	0	0	1	1	0	1	1	1	0	1	1	0	1	0	1	1	1
49	S	N6	6	0	1	0	1	1	0	0	1	0	0	0	0	1	1	1	0	0	0	1	0	1	1	1	0	0	0	0	1	1	0	1	1	1	0	0	1	1	0	1	1	0	1	0	0	1	1
50	S	N6	6	0	1	1	1	1	0	0	1	0	0	0	0	1	1	1	0	0	0	1	0	1	1	1	1	0	0	1	1	1	0	1	1	1	-9	-9	-9	-9	-9	-9	-9	0	1	0	0	1	1
51	S	N6	6	0	1	1	1	1	0	0	1	0	0	0	1	1	1	1	0	0	0	0	0	1	1	1	1	0	0	1	1	1	0	1	1	1	0	0	1	1	0	1	1	1	1	0	0	1	1
52	S	N6	6	0	1	1	1	1	0	0	1	0	0	0	0	1	1	1	0	0	0	1	0	1	1	1	1	0	0	1	1	1	0	1	1	1	0	0	1	1	0	1	1	0	1	0	1	1	1
53	S	N6	6	0	1	1	1	1	0	0	1	0	0	0	0	1	1	1	0	0	0	1	0	1	1	1	1	0	0	1	1	1	0	1	1	1	0	0	1	1	0	1	1	1	1	0	0	1	1
54	S	N6	6	0	1	1	1	1	0	0	1	0	0	0	0	1	1	1	0	0	0	1	0	1	1	1	1	0	0	1	1	1	0	1	1	1	0	0	1	1	0	1	1	1	1	0	0	1	1
55	S	N6	6	0	1	1	1	1	0	0	1	0	0	0	0	1	1	1	0	0	0	1	0	1	1	1	0	0	0	1	1	1	0	1	1	1	0	0	1	0	0	1	1	1	1	0	0	1	1
56	S	N6	6	0	1	1	1	1	0	0	1	0	0	0	1	1	1	1	0	0	0	1	0	1	1	1	1	0	0	0	1	1	0	1	1	0	0	0	1	1	1	1	1	0	1	0	0	1	1
57	S	N6	6	0	1	1	1	1	0	0	1	0	0	1	1	1	1	1	0	0	0	1	0	1	0	1	1	0	0	0	1	1	0	1	1	0	-9	-9	-9	1	0	1	1	0	1	0	1	1	1
58	S	V	7	0	1	1	1	1	0	0	1	0	0	0	1	1	1	1	0	0	0	1	0	1	1	1	1	0	0	0	1	1	0	1	1	0	0	0	1	0	0	1	1	1	1	0	0	1	1
59	S	V	7	0	1	1	1	1	0	0	1	0	0	0	1	1	0	1	0	0	0	1	0	1	1	1	1	0	0	0	1	1	0	1	1	0	0	0	1	1	1	1	1	0	1	0	0	1	1
60	S	V	7	0	1	1	1	1	0	0	1	0	0	0	1	1	0	1	0	0	0	0	0	1	1	1	1	0	0	0	1	1	0	1	1	0	0	0	1	1	1	1	1	0	1	0	0	1	1
61	S	V	7	0	1	1	1	1	0	0	1	0	0	0	1	1	1	1	0	0	0	0	0	1	1	1	1	0	0	0	1	1	0	1	1	0	0	0	1	1	1	1	1	1	1	0	0	1	1
62	S	V	7	0	1	1	1	1	0	0	1	0	0	1	1	1	0	1	0	0	0	0	0	1	1	1	1	1	0	0	1	1	0	1	1	0	0	0	1	0	0	1	1	0	1	0	0	1	1
63	S	V	7	0	1	1	1	1	0	0	1	0	0	1	1	1	1	1	0	0	0	0	0	1	1	1	1	0	0	0	1	1	0	1	1	0	0	0	1	1	1	1	1	0	1	0	0	1	1
64	S	V	7	0	0	1	1	1	0	0	1	0	0	0	1	1	0	1	0	0	0	0	0	1	1	1	1	0	0	0	1	1	0	1	1	0	0	0	1	1	1	1	1	0	1	0	0	1	1
65	S	V	7	0	1	1	1	1	0	0	1	0	0	0	1	1	0	1	0	1	0	0	0	1	1	1	1	0	0	0	1	1	0	1	1	0	0	0	1	1	1	1	1	0	1	0	0	1	1
66	S	V	7	0	1	1	1	1	0	0	1	0	0	0	1	1	0	1	0	1	0	0	0	1	1	1	1	0	0	0	1	1	0	1	1	0	0	0	1	1	1	1	1	0	1	0	0	1	1
67	S	V	7	0	1	1	1	1	0	0	1	0	0	1	1	1	0	1	0	1	0	0	0	1	1	1	1	0	0	0	1	1	0	1	1	0	0	0	1	1	1	1	1	0	1	0	0	1	1
68	S	V	7	0	1	1	1	1	0	0	1	0	0	0	1	1	0	1	0	1	0	0	0	1	1	1	1	0	0	0	1	1	0	1	1	0	0	0	1	1	0	1	1	0	1	0	0	1	1
69	S	V	7	0	0	1	1	1	0	0	1	0	0	0	1	1	0	1	0	1	0	0	0	1	1	1	1	0	0	0	1	1	0	1	1	0	0	0	1	1	0	1	1	1	1	0	0	1	1
70	S	V	7	0	1	1	1	1	0	0	1	0	0	0	1	1	0	1	0	1	0	0	0	1	1	1	1	0	0	0	1	1	0	1	1	0	0	0	1	0	0	0	1	1	1	0	1	1	1
71	C	N	1	0	0	1	1	0	0	1	0	0	0	1	1	1	1	1	0	1	1	1	0	1	1	1	0	0	0	0	1	1	1	1	1	0	0	1	1	1	1	1	1	0	1	1	0	1	1
72	C	N	1	0	0	1	1	1	0	1	0	0	0	0	0	1	1	1	0	1	1	1	0	1	1	1	0	0	0	0	1	1	1	1	1	0	0	0	1	1	0	1	1	0	1	0	0	1	1
73	C	O	4	0	0	1	1	1	0	1	0	0	0	0	0	1	1	1	0	1	1	0	1	1	1	1	1	0	0	0	1	1	1	1	1	0	0	0	1	1	0	1	1	0	1	1	0	1	1
74	C	O	4	0	1	1	0	1	0	1	0	0	0	0	1	1	1	1	0	1	1	1	1	1	1	1	0	0	0	1	1	1	1	1	1	0	0	0	1	1	1	1	1	0	1	1	0	1	1
75	C	O	4	0	0	1	1	0	0	1	0	0	0	1	1	1	1	1	0	1	1	1	1	1	0	1	0	0	0	1	1	1	1	1	1	0	0	1	1	1	0	1	1	0	1	0	0	1	1
76	C	O	4	0	0	1	1	1	0	1	0	0	0	0	0	1	1	1	0	1	1	1	1	1	0	1	0	0	0	1	1	1	0	1	1	0	0	0	1	1	0	1	1	0	1	1	0	1	1
77	C	O	4	0	1	1	1	0	0	1	0	0	0	0	0	1	1	1	0	1	1	1	1	1	1	1	1	0	0	1	1	1	0	1	1	0	0	1	1	1	0	1	1	0	1	1	0	1	1
78	C	L	3	0	0	1	1	0	0	1	0	0	0	0	0	1	1	1	0	1	1	1	1	1	1	1	0	0	0	1	1	1	1	1	1	0	0	0	1	1	1	1	1	0	1	1	0	1	1
79	C	L	3	0	0	1	1	1	0	1	0	0	0	0	0	1	1	1	0	1	1	1	1	1	0	1	0	0	0	0	1	1	1	1	1	0	0	0	1	1	0	1	1	0	0	1	0	1	1
80	C	S	2	0	0	1	0	1	0	1	0	0	0	0	0	1	1	1	0	1	1	1	1	1	1	1	0	0	0	0	1	1	1	1	1	0	0	0	1	1	0	1	1	0	1	1	0	1	1
81	C	S	2	0	0	1	0	1	0	0	0	0	0	0	0	1	1	1	0	1	1	1	1	1	1	1	0	0	0	0	1	1	1	1	1	0	0	1	1	1	1	1	1	0	1	1	0	1	1
83	S	M	8	0	1	1	1	1	1	0	0	0	0	0	0	1	1	1	0	1	1	0	1	1	1	1	1	0	0	0	1	1	1	1	1	0	1	0	1	1	0	1	1	0	1	0	1	1	1
84	S	M	8	0	1	1	1	1	1	0	0	0	0	0	0	1	1	1	0	1	1	0	1	1	1	1	1	0	1	0	1	1	1	1	1	0	1	0	1	1	1	1	1	0	1	1	0	1	1
85	S	M	8	0	1	1	1	1	1	0	0	0	0	0	0	1	1	1	0	1	1	0	1	1	1	1	1	0	1	0	1	1	1	1	1	0	1	0	1	1	0	1	1	1	1	1	0	1	1
86	S	M	8	0	1	1	1	1	1	0	0	0	0	0	0	1	1	1	0	1	1	0	1	1	1	1	1	0	1	0	1	1	1	1	1	0	1	0	1	1	1	1	1	1	1	1	0	1	1
87	S	M	8	0	1	1	1	1	1	0	0	0	0	0	0	1	1	1	0	1	1	0	1	1	1	1	1	0	1	0	1	1	1	1	1	0	1	0	1	1	1	1	1	1	1	1	0	1	1
[truncated: 70 more columns]

## Sheet: Raw for Table 2
*****************************************************
* *
* POPULATION GENETIC ANALYSIS *
* *
*****************************************************
Date : 2019/4/4
Time : 10:26:42
Data Description : Dados diploides para um marcador ISSR
***********************************************************************************
** **
** Grouped Populations Descriptive Statistics **
** **
***********************************************************************************
Group 1 :
Population : 1 ( 4 areas)
Summary Statistics :
***********************************************************************************
** **
** Nei's Analysis of Gene Diversity in Subdivided Populations **
** [See Nei (1987) Molecular Evolutionary Genetics (p. 187-192)] **
** **
***********************************************************************************
==============================
Locus Sample Size Nm*
==============================
P18B1 47 ****
P18B2 47 ****
P18B3 47 ****
P18B4 47 ****
P18B5 47 ****
P18B6 47 ****
P18B7 47 ****
P18B8 47 ****
P18B9 47 ****
P18B10 47 ****
P40B1 47 ****
P40B2 47 ****
P40B3 47 ****
P40B4 47 ****
P40B5 47 ****
P40B6 47 ****
P40B7 47 ****
P40B8 47 ****
P11B1 47 ****
P11B2 47 ****
P11B3 47 ****
P11B4 47 ****
P11B5 47 ****
P11B6 47 ****
P11B7 47 ****
P11B8 47 ****
P14B1 47 ****
P14B2 47 ****
P14B3 47 ****
P14B4 47 ****
P14B5 47 ****
P14B6 47 ****
P14B7 47 ****
P41B1 47 ****
P41B2 47 ****
P41B3 47 ****
P41B4 47 ****
P41B5 47 ****
P41B6 47 ****
P41B7 47 ****
P42B1 47 ****
P42B2 47 ****
P42B3 47 ****
P42B4 47 ****
P42B5 47 ****
P42B6 47 ****
P1B1 47 ****
P1B2 47 ****
P1B3 47 ****
P1B4 47 ****
P1B5 47 ****
P1B6 47 ****
P1B7 47 ****
P1B8 47 ****
P2B1 46 ****
P2B2 46 ****
P2B3 46 ****
P2B4 46 ****
P2B5 45 ****
P5B1 47 ****
P5B2 47 ****
P5B3 47 ****
P5B4 47 ****
P5B5 47 ****
P5B6 47 ****
P5B7 47 ****
P5B8 47 ****
P6B1 46 ****
P6B2 46 ****
P6B3 46 ****
P6B4 46 ****
P6B5 46 ****
P6B6 46 ****
P6B7 46 ****
P6B8 46 ****
P6B9 46 ****
P19B1 47 ****
P19B2 47 ****
P19B3 47 ****
P19B4 47 ****
P19B5 47 ****
P19B6 47 ****
P19B7 47 ****
P23B1 47 ****
P23B2 47 ****
P23B3 47 ****
P23B4 47 ****
P23B5 47 ****
P43B1 46 ****
P43B2 46 ****
P43B3 46 ****
P43B4 46 ****
P43B5 46 ****
P43B6 46 ****
P43B7 46 ****
P43B8 46 ****
P52B1 46 ****
P52B2 46 ****
P52B3 46 ****
P52B4 46 ****
P52B5 46 ****
P52B6 46 ****
P52B7 46 ****
P52B8 46 ****
P48B1 47 ****
P48B2 47 ****
P48B3 47 ****
P48B4 47 ****
P48B5 47 ****
P48B6 47 ****
P57B1 47 ****
P57B2 47 ****
P57B3 47 ****
P57B4 47 ****
P57B5 47 ****
Mean 47 1.7142
St. Dev
==============================
* Nm = estimate of gene flow from Gst or Gcs. E.g., Nm = 0.5(1 - Gst)/Gst;
See McDermott and McDonald, Ann. Rev. Phytopathol. 31:353-373 (1993).
**************************************************************************************************************
Group 2 :
Population : 1 2 3 4
Summary Statistics :
***********************************************************************************
** **
** Nei's Analysis of Gene Diversity in Subdivided Populations **
** [See Nei (1987) Molecular Evolutionary Genetics (p. 187-192)] **
** **
***********************************************************************************
==============================
Locus Sample Size Nm*
==============================
P18B1 39 ****
P18B2 39 ****
P18B3 39 ****
P18B4 39 ****
P18B5 39 ****
P18B6 39 ****
P18B7 39 ****
P18B8 39 ****
P18B9 39 ****
P18B10 39 ****
P40B1 39 ****
P40B2 39 ****
P40B3 39 ****
P40B4 39 ****
P40B5 39 ****
P40B6 39 ****
P40B7 39 ****
P40B8 39 ****
P11B1 39 ****
P11B2 39 ****
P11B3 39 ****
P11B4 39 ****
P11B5 39 ****
P11B6 39 ****
P11B7 39 ****
P11B8 39 ****
P14B1 39 ****
P14B2 39 ****
P14B3 39 ****
P14B4 39 ****
P14B5 39 ****
P14B6 39 ****
P14B7 39 ****
P41B1 37 ****
P41B2 37 ****
P41B3 37 ****
P41B4 38 ****
P41B5 38 ****
P41B6 38 ****
P41B7 38 ****
P42B1 37 ****
P42B2 37 ****
P42B3 37 ****
P42B4 37 ****
P42B5 37 ****
P42B6 36 ****
P1B1 37 ****
P1B2 37 ****
P1B3 37 ****
P1B4 36 ****
P1B5 36 ****
P1B6 36 ****
P1B7 36 ****
P1B8 36 ****
P2B1 36 ****
P2B2 36 ****
P2B3 36 ****
P2B4 36 ****
P2B5 36 ****
P5B1 39 ****
P5B2 39 ****
P5B3 39 ****
P5B4 39 ****
P5B5 39 ****
P5B6 39 ****
P5B7 39 ****
P5B8 39 ****
P6B1 39 ****
P6B2 39 ****
P6B3 39 ****
P6B4 39 ****
P6B5 39 ****
P6B6 39 ****
P6B7 39 ****
P6B8 39 ****
P6B9 39 ****
P19B1 39 ****
P19B2 39 ****
P19B3 39 ****
P19B4 39 ****
P19B5 39 ****
P19B6 39 ****
P19B7 39 ****
P23B1 39 ****
P23B2 39 ****
P23B3 39 ****
P23B4 39 ****
P23B5 39 ****
P43B1 36 ****
P43B2 36 ****
P43B3 36 ****
P43B4 36 ****
P43B5 36 ****
P43B6 36 ****
P43B7 36 ****
P43B8 36 ****
P52B1 35 ****
P52B2 35 ****
P52B3 35 ****
P52B4 34 ****
P52B5 35 ****
P52B6 35 ****
P52B7 35 ****
P52B8 36 ****
P48B1 36 ****
P48B2 36 ****
P48B3 36 ****
P48B4 36 ****
P48B5 36 ****
P48B6 36 ****
P57B1 39 ****
P57B2 39 ****
P57B3 39 ****
P57B4 39 ****
P57B5 39 ****
Mean 38 0.4138
St. Dev
==============================
* Nm = estimate of gene flow from Gst or Gcs. E.g., Nm = 0.5(1 - Gst)/Gst;
See McDermott and McDonald, Ann. Rev. Phytopathol. 31:353-373 (1993).
**********************************************************************************************

## Sheet: Raw for Table 3
Band Frequencies, Estimated Allele Frequencies and Estimated Heterozygosity by Pop for Binary (Diploid) Data
Data Sheet	Planilha2
Data Title	Mean Population Genetic Distance Matrix for Binary Distance
No. Loci	115
No. Samples	86
No. Pops (area)	4
Band Frequency, Estimated Allele Frequency (p & q), Samples Size, No. Alleles, No. Effective Alleles, Information Index, Expected and Unbiased Expected Heterozygosity
area	Locus	Band Freq.	p	q	N	Na	Ne	I	He	uHe
N	18	0	0	1	12	0	1	0	0	0
	Locus2	0.41667	0.236237	0.763763	12	2	1.5646	0.546704	0.360859	0.376548
	Locus3	1	1	0	12	1	1	0	0	0
	Locus4	0.83333	0.591752	0.408248	12	2	1.93485	0.676215	0.483163	0.50417
	Locus5	1	1	0	12	1	1	0	0	0
	Locus6	0.08333	0.0425729	0.957427	12	2	1.08876	0.176036	0.0815209	0.0850653
	Locus7	1	1	0	12	1	1	0	0	0
	Locus8	0	0	1	12	0	1	0	0	0
	Locus9	0.5	0.292893	0.707107	12	2	1.70711	0.604722	0.414214	0.432223
	Locus10	0.33333	0.183503	0.816497	12	2	1.42788	0.476665	0.29966	0.312689
	40	0	0	1	11	0	1	0	0	0
	Locus12	0	0	1	11	0	1	0	0	0
	Locus13	0.81818	0.573599	0.426401	11	2	1.95759	0.682274	0.489167	0.51246
	Locus14	0.27273	0.147197	0.852803	11	2	1.33522	0.417816	0.25106	0.263016
	Locus15	1	1	0	11	1	1	0	0	0
	Locus16	0.18182	0.095466	0.904534	11	2	1.20876	0.315005	0.172704	0.180928
	Locus17	0.27273	0.147197	0.852803	11	2	1.33522	0.417816	0.25106	0.263016
	Locus18	0.09091	0.0465374	0.953463	11	2	1.09739	0.188191	0.0887434	0.0929692
	11	0.16667	0.0871291	0.912871	12	2	1.18917	0.295845	0.159075	0.165992
	Locus20	0.16667	0.0871291	0.912871	12	2	1.18917	0.295845	0.159075	0.165992
	Locus21	1	1	0	12	1	1	0	0	0
	Locus22	1	1	0	12	1	1	0	0	0
	Locus23	0.91667	0.711325	0.288675	12	2	1.69688	0.600961	0.410684	0.428539
	Locus24	0	0	1	12	0	1	0	0	0
	Locus25	0.75	0.5	0.5	12	2	2	0.693147	0.5	0.521739
	Locus26	0	0	1	12	0	1	0	0	0
	14	0.33333	0.183503	0.816497	12	2	1.42788	0.476665	0.29966	0.312689
	Locus28	1	1	0	12	1	1	0	0	0
	Locus29	1	1	0	12	1	1	0	0	0
	Locus30	0.41667	0.236237	0.763763	12	2	1.5646	0.546704	0.360859	0.376548
	Locus31	1	1	0	12	1	1	0	0	0
	Locus32	1	1	0	12	1	1	0	0	0
	Locus33	0	0	1	12	0	1	0	0	0
	41	0.08333	0.0425729	0.957427	12	2	1.08876	0.176036	0.0815209	0.0850653
	Locus35	1	1	0	12	1	1	0	0	0
	Locus36	1	1	0	12	1	1	0	0	0
	Locus37	0.5	0.292893	0.707107	12	2	1.70711	0.604722	0.414214	0.432223
	Locus38	0.41667	0.236237	0.763763	12	2	1.5646	0.546704	0.360859	0.376548
	Locus39	0.33333	0.183503	0.816497	12	2	1.42788	0.476665	0.29966	0.312689
	Locus40	1	1	0	12	1	1	0	0	0
	42	0	0	1	12	0	1	0	0	0
	Locus42	1	1	0	12	1	1	0	0	0
	Locus43	1	1	0	12	1	1	0	0	0
	Locus44	0.5	0.292893	0.707107	12	2	1.70711	0.604722	0.414214	0.432223
	Locus45	0.5	0.292893	0.707107	12	2	1.70711	0.604722	0.414214	0.432223
	Locus46	1	1	0	12	1	1	0	0	0
	1	0	0	1	12	0	1	0	0	0
	Locus48	0.83333	0.591752	0.408248	12	2	1.93485	0.676215	0.483163	0.50417
	Locus49	1	1	0	12	1	1	0	0	0
	Locus50	0.91667	0.711325	0.288675	12	2	1.69688	0.600961	0.410684	0.428539
	Locus51	1	1	0	12	1	1	0	0	0
	Locus52	1	1	0	12	1	1	0	0	0
	Locus53	0.33333	0.183503	0.816497	12	2	1.42788	0.476665	0.29966	0.312689
	Locus54	1	1	0	12	1	1	0	0	0
	2	0	0	1	11	0	1	0	0	0
	Locus56	1	1	0	11	1	1	0	0	0
	Locus57	1	1	0	11	1	1	0	0	0
	Locus58	1	1	0	11	1	1	0	0	0
	Locus59	0	0	1	11	0	1	0	0	0
	5	0	0	1	12	0	1	0	0	0
	Locus61	0.08333	0.0425729	0.957427	12	2	1.08876	0.176036	0.0815209	0.0850653
	Locus62	0.83333	0.591752	0.408248	12	2	1.93485	0.676215	0.483163	0.50417
	Locus63	1	1	0	12	1	1	0	0	0
	Locus64	1	1	0	12	1	1	0	0	0
	Locus65	0.08333	0.0425729	0.957427	12	2	1.08876	0.176036	0.0815209	0.0850653
	Locus66	0	0	1	12	0	1	0	0	0
	Locus67	1	1	0	12	1	1	0	0	0
	6	0.27273	0.147197	0.852803	11	2	1.33522	0.417816	0.25106	0.263016
	Locus69	0.18182	0.095466	0.904534	11	2	1.20876	0.315005	0.172704	0.180928
	Locus70	1	1	0	11	1	1	0	0	0
	Locus71	0.90909	0.698489	0.301511	11	2	1.72773	0.612139	0.421205	0.441262
	Locus72	1	1	0	11	1	1	0	0	0
	Locus73	1	1	0	11	1	1	0	0	0
	Locus74	1	1	0	11	1	1	0	0	0
	Locus75	1	1	0	11	1	1	0	0	0
	Locus76	0	0	1	11	0	1	0	0	0
	19	0.25	0.133975	0.866025	12	2	1.30217	0.393873	0.232051	0.24214
	Locus78	1	1	0	12	1	1	0	0	0
	Locus79	1	1	0	12	1	1	0	0	0
	Locus80	1	1	0	12	1	1	0	0	0
	Locus81	1	1	0	12	1	1	0	0	0
	Locus82	0.91667	0.711325	0.288675	12	2	1.69688	0.600961	0.410684	0.428539
	Locus83	1	1	0	12	1	1	0	0	0
	23	0.08333	0.0425729	0.957427	12	2	1.08876	0.176036	0.0815209	0.0850653
	Locus85	1	1	0	12	1	1	0	0	0
	Locus86	1	1	0	12	1	1	0	0	0
	Locus87	0	0	1	12	0	1	0	0	0
	Locus88	0.25	0.133975	0.866025	12	2	1.30217	0.393873	0.232051	0.24214
	43	0.16667	0.0871291	0.912871	12	2	1.18917	0.295845	0.159075	0.165992
	Locus90	0.83333	0.591752	0.408248	12	2	1.93485	0.676215	0.483163	0.50417
	Locus91	0.91667	0.711325	0.288675	12	2	1.69688	0.600961	0.410684	0.428539
	Locus92	1	1	0	12	1	1	0	0	0
	Locus93	0.5	0.292893	0.707107	12	2	1.70711	0.604722	0.414214	0.432223
	Locus94	0.16667	0.0871291	0.912871	12	2	1.18917	0.295845	0.159075	0.165992
	Locus95	0.16667	0.0871291	0.912871	12	2	1.18917	0.295845	0.159075	0.165992
	Locus96	0	0	1	12	0	1	0	0	0
	52	0.5	0.292893	0.707107	12	2	1.70711	0.604722	0.414214	0.432223
	Locus98	1	1	0	12	1	1	0	0	0
	Locus99	1	1	0	12	1	1	0	0	0
	Locus100	0.5	0.292893	0.707107	12	2	1.70711	0.604722	0.414214	0.432223
	Locus101	0.91667	0.711325	0.288675	12	2	1.69688	0.600961	0.410684	0.428539
	Locus102	0.75	0.5	0.5	12	2	2	0.693147	0.5	0.521739
	Locus103	0	0	1	12	0	1	0	0	0
	Locus104	0.41667	0.236237	0.763763	12	2	1.5646	0.546704	0.360859	0.376548
	48	0.91667	0.711325	0.288675	12	2	1.69688	0.600961	0.410684	0.428539
	Locus106	1	1	0	12	1	1	0	0	0
	Locus107	0.75	0.5	0.5	12	2	2	0.693147	0.5	0.521739
	Locus108	0.83333	0.591752	0.408248	12	2	1.93485	0.676215	0.483163	0.50417
	Locus109	1	1	0	12	1	1	0	0	0
	Locus110	1	1	0	12	1	1	0	0	0
	57	1	1	0	12	1	1	0	0	0
	Locus112	1	1	0	12	1	1	0	0	0
	Locus113	1	1	0	12	1	1	0	0	0
	Locus114	1	1	0	12	1	1	0	0	0
	Locus115	1	1	0	12	1	1	0	0	0
S	18	0	0	1	11	0	1	0	0	0
	Locus2	0.45455	0.261451	0.738549	11	2	1.62917	0.574569	0.386189	0.404579
	Locus3	1	1	0	11	1	1	0	0	0
	Locus4	0.90909	0.698489	0.301511	11	2	1.72773	0.612139	0.421205	0.441262
	Locus5	1	1	0	11	1	1	0	0	0
	Locus6	0.09091	0.0465374	0.953463	11	2	1.09739	0.188191	0.0887434	0.0929692
	Locus7	1	1	0	11	1	1	0	0	0
	Locus8	0	0	1	11	0	1	0	0	0
	Locus9	0.09091	0.0465374	0.953463	11	2	1.09739	0.188191	0.0887434	0.0929692
	Locus10	0.09091	0.0465374	0.953463	11	2	1.09739	0.188191	0.0887434	0.0929692
	40	0	0	1	11	0	1	0	0	0
	Locus12	0	0	1	11	0	1	0	0	0
	Locus13	0.90909	0.698489	0.301511	11	2	1.72773	0.612139	0.421205	0.441262
	Locus14	1	1	0	11	1	1	0	0	0
	Locus15	1	1	0	11	1	1	0	0	0
	Locus16	0.36364	0.202276	0.797724	11	2	1.4765	0.503541	0.322721	0.338088
	Locus17	0.54545	0.3258	0.6742	11	2	1.78351	0.631164	0.439309	0.460228
	Locus18	0	0	1	11	0	1	0	0	0
	11	0.81818	0.573599	0.426401	11	2	1.95759	0.682274	0.489167	0.51246
	Locus20	1	1	0	11	1	1	0	0	0
	Locus21	1	1	0	11	1	1	0	0	0
	Locus22	1	1	0	11	1	1	0	0	0
	Locus23	1	1	0	11	1	1	0	0	0
	Locus24	0	0	1	11	0	1	0	0	0
	Locus25	1	1	0	11	1	1	0	0	0
	Locus26	0	0	1	11	0	1	0	0	0
	14	0.45455	0.261451	0.738549	11	2	1.62917	0.574569	0.386189	0.404579
	Locus28	1	1	0	11	1	1	0	0	0
	Locus29	1	1	0	11	1	1	0	0	0
	Locus30	0	0	1	11	0	1	0	0	0
	Locus31	1	1	0	11	1	1	0	0	0
	Locus32	1	1	0	11	1	1	0	0	0
	Locus33	0	0	1	11	0	1	0	0	0
	41	0.09091	0.0465374	0.953463	11	2	1.09739	0.188191	0.0887434	0.0929692
	Locus35	1	1	0	11	1	1	0	0	0
	Locus36	1	1	0	11	1	1	0	0	0
	Locus37	0.18182	0.095466	0.904534	11	2	1.20876	0.315005	0.172704	0.180928
	Locus38	0.63636	0.396977	0.603023	11	2	1.91855	0.671767	0.478773	0.501571
	Locus39	0	0	1	11	0	1	0	0	0
	Locus40	1	1	0	11	1	1	0	0	0
	42	0	0	1	11	0	1	0	0	0
	Locus42	1	1	0	11	1	1	0	0	0
	Locus43	1	1	0	11	1	1	0	0	0
	Locus44	0.63636	0.396977	0.603023	11	2	1.91855	0.671767	0.478773	0.501571
	Locus45	0.27273	0.147197	0.852803	11	2	1.33522	0.417816	0.25106	0.263016
	Locus46	1	1	0	11	1	1	0	0	0
	1	0	0	1	11	0	1	0	0	0
	Locus48	0.09091	0.0465374	0.953463	11	2	1.09739	0.188191	0.0887434	0.0929692
	Locus49	1	1	0	11	1	1	0	0	0
	Locus50	1	1	0	11	1	1	0	0	0
	Locus51	1	1	0	11	1	1	0	0	0
	Locus52	1	1	0	11	1	1	0	0	0
	Locus53	0	0	1	11	0	1	0	0	0
	Locus54	1	1	0	11	1	1	0	0	0
	2	0.1	0.0513167	0.948683	10	2	1.10787	0.202374	0.0973666	0.102491
	Locus56	1	1	0	10	1	1	0	0	0
	Locus57	1	1	0	10	1	1	0	0	0
	Locus58	1	1	0	10	1	1	0	0	0
	Locus59	0	0	1	9	0	1	0	0	0
	5	0.27273	0.147197	0.852803	11	2	1.33522	0.417816	0.25106	0.263016
	Locus61	0.09091	0.0465374	0.953463	11	2	1.09739	0.188191	0.0887434	0.0929692
	Locus62	1	1	0	11	1	1	0	0	0
	Locus63	1	1	0	11	1	1	0	0	0
	Locus64	1	1	0	11	1	1	0	0	0
	Locus65	0	0	1	11	0	1	0	0	0
	Locus66	0	0	1	11	0	1	0	0	0
	Locus67	1	1	0	11	1	1	0	0	0
	6	0.18182	0.095466	0.904534	11	2	1.20876	0.315005	0.172704	0.180928
	Locus69	0.36364	0.202276	0.797724	11	2	1.4765	0.503541	0.322721	0.338088
	Locus70	1	1	0	11	1	1	0	0	0
	Locus71	1	1	0	11	1	1	0	0	0
	Locus72	1	1	0	11	1	1	0	0	0
	Locus73	1	1	0	11	1	1	0	0	0
	Locus74	1	1	0	11	1	1	0	0	0
	Locus75	1	1	0	11	1	1	0	0	0
	Locus76	0	0	1	11	0	1	0	0	0
	19	0.09091	0.0465374	0.953463	11	2	1.09739	0.188191	0.0887434	0.0929692
	Locus78	1	1	0	11	1	1	0	0	0
	Locus79	1	1	0	11	1	1	0	0	0
	Locus80	1	1	0	11	1	1	0	0	0
	Locus81	0.90909	0.698489	0.301511	11	2	1.72773	0.612139	0.421205	0.441262
	Locus82	0.90909	0.698489	0.301511	11	2	1.72773	0.612139	0.421205	0.441262
	Locus83	0.72727	0.477767	0.522233	11	2	1.99605	0.692158	0.499011	0.522774
	23	0.09091	0.0465374	0.953463	11	2	1.09739	0.188191	0.0887434	0.0929692
	Locus85	1	1	0	11	1	1	0	0	0
	Locus86	1	1	0	11	1	1	0	0	0
	Locus87	0	0	1	11	0	1	0	0	0
	Locus88	0	0	1	11	0	1	0	0	0
	43	0.72727	0.477767	0.522233	11	2	1.99605	0.692158	0.499011	0.522774
	Locus90	0.90909	0.698489	0.301511	11	2	1.72773	0.612139	0.421205	0.441262
	Locus91	0.90909	0.698489	0.301511	11	2	1.72773	0.612139	0.421205	0.441262
	Locus92	1	1	0	11	1	1	0	0	0
	Locus93	0.45455	0.261451	0.738549	11	2	1.62917	0.574569	0.386189	0.404579
	Locus94	0.27273	0.147197	0.852803	11	2	1.33522	0.417816	0.25106	0.263016
	Locus95	0.27273	0.147197	0.852803	11	2	1.33522	0.417816	0.25106	0.263016
	Locus96	0	0	1	11	0	1	0	0	0
	52	0.18182	0.095466	0.904534	11	2	1.20876	0.315005	0.172704	0.180928
	Locus98	1	1	0	11	1	1	0	0	0
	Locus99	1	1	0	11	1	1	0	0	0
	Locus100	0.18182	0.095466	0.904534	11	2	1.20876	0.315005	0.172704	0.180928
	Locus101	1	1	0	11	1	1	0	0	0
	Locus102	0.81818	0.573599	0.426401	11	2	1.95759	0.682274	0.489167	0.51246
	Locus103	0	0	1	11	0	1	0	0	0
	Locus104	0.90909	0.698489	0.301511	11	2	1.72773	0.612139	0.421205	0.441262
	48	0.27273	0.147197	0.852803	11	2	1.33522	0.417816	0.25106	0.263016
	Locus106	1	1	0	11	1	1	0	0	0
	Locus107	0.18182	0.095466	0.904534	11	2	1.20876	0.315005	0.172704	0.180928
	Locus108	1	1	0	11	1	1	0	0	0
	Locus109	1	1	0	11	1	1	0	0	0
	Locus110	1	1	0	11	1	1	0	0	0
	57	1	1	0	11	1	1	0	0	0
	Locus112	1	1	0	11	1	1	0	0	0
	Locus113	1	1	0	11	1	1	0	0	0
	Locus114	1	1	0	11	1	1	0	0	0
	Locus115	1	1	0	11	1	1	0	0	0
L	18	0	0	1	11	0	1	0	0	0
	Locus2	0.18182	0.095466	0.904534	11	2	1.20876	0.315005	0.172704	0.180928
	Locus3	1	1	0	11	1	1	0	0	0
	Locus4	0.90909	0.698489	0.301511	11	2	1.72773	0.612139	0.421205	0.441262
	Locus5	1	1	0	11	1	1	0	0	0
	Locus6	0.09091	0.0465374	0.953463	11	2	1.09739	0.188191	0.0887434	0.0929692
	Locus7	1	1	0	11	1	1	0	0	0
	Locus8	0.09091	0.0465374	0.953463	11	2	1.09739	0.188191	0.0887434	0.0929692
	Locus9	0.27273	0.147197	0.852803	11	2	1.33522	0.417816	0.25106	0.263016
	Locus10	0.09091	0.0465374	0.953463	11	2	1.09739	0.188191	0.0887434	0.0929692
	40	0	0	1	11	0	1	0	0	0
	Locus12	0	0	1	11	0	1	0	0	0
	Locus13	1	1	0	11	1	1	0	0	0
	Locus14	0.18182	0.095466	0.904534	11	2	1.20876	0.315005	0.172704	0.180928
	Locus15	1	1	0	11	1	1	0	0	0
	Locus16	0	0	1	11	0	1	0	0	0
	Locus17	0	0	1	11	0	1	0	0	0
	Locus18	0	0	1	11	0	1	0	0	0
	11	0	0	1	11	0	1	0	0	0
	Locus20	0.18182	0.095466	0.904534	11	2	1.20876	0.315005	0.172704	0.180928
	Locus21	1	1	0	11	1	1	0	0	0
	Locus22	0.45455	0.261451	0.738549	11	2	1.62917	0.574569	0.386189	0.404579
	Locus23	0.45455	0.261451	0.738549	11	2	1.62917	0.574569	0.386189	0.404579
	Locus24	0.27273	0.147197	0.852803	11	2	1.33522	0.417816	0.25106	0.263016
	Locus25	0.18182	0.095466	0.904534	11	2	1.20876	0.315005	0.172704	0.180928
	Locus26	0	0	1	11	0	1	0	0	0
	14	0.63636	0.396977	0.603023	11	2	1.91855	0.671767	0.478773	0.501571
	Locus28	1	1	0	11	1	1	0	0	0
	Locus29	1	1	0	11	1	1	0	0	0
	Locus30	0.81818	0.573599	0.426401	11	2	1.95759	0.682274	0.489167	0.51246
	Locus31	1	1	0	11	1	1	0	0	0
	Locus32	1	1	0	11	1	1	0	0	0
	Locus33	0	0	1	11	0	1	0	0	0
	41	0.09091	0.0465374	0.953463	11	2	1.09739	0.188191	0.0887434	0.0929692
	Locus35	0.90909	0.698489	0.301511	11	2	1.72773	0.612139	0.421205	0.441262
	Locus36	1	1	0	11	1	1	0	0	0
	Locus37	0.81818	0.573599	0.426401	11	2	1.95759	0.682274	0.489167	0.51246
	Locus38	0.36364	0.202276	0.797724	11	2	1.4765	0.503541	0.322721	0.338088
	Locus39	0	0	1	11	0	1	0	0	0
	Locus40	1	1	0	11	1	1	0	0	0
	42	0	0	1	11	0	1	0	0	0
	Locus42	0.90909	0.698489	0.301511	11	2	1.72773	0.612139	0.421205	0.441262
	Locus43	0.72727	0.477767	0.522233	11	2	1.99605	0.692158	0.499011	0.522774
	Locus44	0.09091	0.0465374	0.953463	11	2	1.09739	0.188191	0.0887434	0.0929692
	Locus45	0.81818	0.573599	0.426401	11	2	1.95759	0.682274	0.489167	0.51246
	Locus46	0.90909	0.698489	0.301511	11	2	1.72773	0.612139	0.421205	0.441262
	1	0	0	1	11	0	1	0	0	0
	Locus48	0.36364	0.202276	0.797724	11	2	1.4765	0.503541	0.322721	0.338088
	Locus49	1	1	0	11	1	1	0	0	0
	Locus50	1	1	0	11	1	1	0	0	0
	Locus51	0	0	1	11	0	1	0	0	0
	Locus52	1	1	0	11	1	1	0	0	0
	Locus53	0	0	1	11	0	1	0	0	0
	Locus54	1	1	0	11	1	1	0	0	0
	2	0.36364	0.202276	0.797724	11	2	1.4765	0.503541	0.322721	0.338088
	Locus56	1	1	0	11	1	1	0	0	0
	Locus57	0.54545	0.3258	0.6742	11	2	1.78351	0.631164	0.439309	0.460228
	Locus58	1	1	0	11	1	1	0	0	0
	Locus59	0.27273	0.147197	0.852803	11	2	1.33522	0.417816	0.25106	0.263016
	5	0	0	1	11	0	1	0	0	0
	Locus61	0	0	1	11	0	1	0	0	0
	Locus62	0.36364	0.202276	0.797724	11	2	1.4765	0.503541	0.322721	0.338088
	Locus63	1	1	0	11	1	1	0	0	0
	Locus64	1	1	0	11	1	1	0	0	0
	Locus65	0	0	1	11	0	1	0	0	0
	Locus66	0	0	1	11	0	1	0	0	0
	Locus67	1	1	0	11	1	1	0	0	0
	6	0.36364	0.202276	0.797724	11	2	1.4765	0.503541	0.322721	0.338088
	Locus69	0.18182	0.095466	0.904534	11	2	1.20876	0.315005	0.172704	0.180928
	Locus70	1	1	0	11	1	1	0	0	0
	Locus71	1	1	0	11	1	1	0	0	0
	Locus72	1	1	0	11	1	1	0	0	0
	Locus73	1	1	0	11	1	1	0	0	0
	Locus74	0.90909	0.698489	0.301511	11	2	1.72773	0.612139	0.421205	0.441262
	Locus75	1	1	0	11	1	1	0	0	0
	Locus76	0	0	1	11	0	1	0	0	0
	19	0	0	1	11	0	1	0	0	0
	Locus78	1	1	0	11	1	1	0	0	0
	Locus79	0.90909	0.698489	0.301511	11	2	1.72773	0.612139	0.421205	0.441262
	Locus80	1	1	0	11	1	1	0	0	0
	Locus81	0.36364	0.202276	0.797724	11	2	1.4765	0.503541	0.322721	0.338088
	Locus82	0.90909	0.698489	0.301511	11	2	1.72773	0.612139	0.421205	0.441262
	Locus83	1	1	0	11	1	1	0	0	0
	23	0	0	1	11	0	1	0	0	0
	Locus85	1	1	0	11	1	1	0	0	0
	Locus86	1	1	0	11	1	1	0	0	0
	Locus87	0.18182	0.095466	0.904534	11	2	1.20876	0.315005	0.172704	0.180928
	Locus88	0.27273	0.147197	0.852803	11	2	1.33522	0.417816	0.25106	0.263016
	43	0.45455	0.261451	0.738549	11	2	1.62917	0.574569	0.386189	0.404579
	Locus90	1	1	0	11	1	1	0	0	0
	Locus91	0.54545	0.3258	0.6742	11	2	1.78351	0.631164	0.439309	0.460228
	Locus92	1	1	0	11	1	1	0	0	0
	Locus93	0.18182	0.095466	0.904534	11	2	1.20876	0.315005	0.172704	0.180928
	Locus94	0	0	1	11	0	1	0	0	0
	Locus95	0	0	1	11	0	1	0	0	0
	Locus96	0	0	1	11	0	1	0	0	0
	52	0.09091	0.0465374	0.953463	11	2	1.09739	0.188191	0.0887434	0.0929692
	Locus98	1	1	0	11	1	1	0	0	0
	Locus99	1	1	0	11	1	1	0	0	0
	Locus100	0.90909	0.698489	0.301511	11	2	1.72773	0.612139	0.421205	0.441262
	Locus101	0.27273	0.147197	0.852803	11	2	1.33522	0.417816	0.25106	0.263016
	Locus102	0.54545	0.3258	0.6742	11	2	1.78351	0.631164	0.439309	0.460228
	Locus103	0.09091	0.0465374	0.953463	11	2	1.09739	0.188191	0.0887434	0.0929692
	Locus104	0.27273	0.147197	0.852803	11	2	1.33522	0.417816	0.25106	0.263016
	48	0.90909	0.698489	0.301511	11	2	1.72773	0.612139	0.421205	0.441262
	Locus106	1	1	0	11	1	1	0	0	0
	Locus107	0	0	1	11	0	1	0	0	0
	Locus108	1	1	0	11	1	1	0	0	0
	Locus109	1	1	0	11	1	1	0	0	0
	Locus110	1	1	0	11	1	1	0	0	0
	57	1	1	0	11	1	1	0	0	0
	Locus112	1	1	0	11	1	1	0	0	0
	Locus113	0.18182	0.095466	0.904534	11	2	1.20876	0.315005	0.172704	0.180928
	Locus114	1	1	0	11	1	1	0	0	0
	Locus115	1	1	0	11	1	1	0	0	0
O	18	0.28571	0.154846	0.845154	14	2	1.35453	0.431023	0.261737	0.271431
	Locus2	0.57143	0.345346	0.654654	14	2	1.82537	0.644518	0.452164	0.468911
	Locus3	0.92857	0.732739	0.267261	14	2	1.64383	0.580516	0.391665	0.406171
	Locus4	1	1	0	14	1	1	0	0	0
	Locus5	1	1	0	14	1	1	0	0	0
	Locus6	0	0	1	14	0	1	0	0	0
	Locus7	0.92857	0.732739	0.267261	14	2	1.64383	0.580516	0.391665	0.406171
	Locus8	0	0	1	14	0	1	0	0	0
	Locus9	0	0	1	14	0	1	0	0	0
	Locus10	0.07143	0.0363759	0.963624	14	2	1.07539	0.15625	0.0701054	0.0727019
	40	0.21429	0.113595	0.886405	14	2	1.25216	0.353966	0.201382	0.208841
	Locus12	0.42857	0.244071	0.755929	14	2	1.58479	0.555727	0.369001	0.382667
	Locus13	1	1	0	14	1	1	0	0	0
	Locus14	0.71429	0.465478	0.534522	14	2	1.99051	0.690762	0.497616	0.516047
	Locus15	1	1	0	14	1	1	0	0	0
	Locus16	0.28571	0.154846	0.845154	14	2	1.35453	0.431023	0.261737	0.271431
	Locus17	0.42857	0.244071	0.755929	14	2	1.58479	0.555727	0.369001	0.382667
	Locus18	0	0	1	14	0	1	0	0	0
	11	0.07143	0.0363759	0.963624	14	2	1.07539	0.15625	0.0701054	0.0727019
	Locus20	0.14286	0.0741799	0.92582	14	2	1.15922	0.264319	0.137354	0.142442
	Locus21	0.92857	0.732739	0.267261	14	2	1.64383	0.580516	0.391665	0.406171
	Locus22	1	1	0	14	1	1	0	0	0
	Locus23	0.07143	0.0363759	0.963624	14	2	1.07539	0.15625	0.0701054	0.0727019
	Locus24	0	0	1	14	0	1	0	0	0
	Locus25	0	0	1	14	0	1	0	0	0
	Locus26	0.07143	0.0363759	0.963624	14	2	1.07539	0.15625	0.0701054	0.0727019
	14	0.28571	0.154846	0.845154	14	2	1.35453	0.431023	0.261737	0.271431
	Locus28	0.85714	0.622036	0.377964	14	2	1.88756	0.663059	0.470215	0.48763
	Locus29	1	1	0	14	1	1	0	0	0
	Locus30	0.78571	0.53709	0.46291	14	2	1.98905	0.690393	0.497249	0.515665
	Locus31	0.78571	0.53709	0.46291	14	2	1.98905	0.690393	0.497249	0.515665
	Locus32	1	1	0	14	1	1	0	0	0
	Locus33	0.21429	0.113595	0.886405	14	2	1.25216	0.353966	0.201382	0.208841
	41	0	0	1	14	0	1	0	0	0
	Locus35	0.5	0.292893	0.707107	14	2	1.70711	0.604722	0.414214	0.429555
	Locus36	1	1	0	14	1	1	0	0	0
	Locus37	0.92857	0.732739	0.267261	14	2	1.64383	0.580516	0.391665	0.406171
	Locus38	0.35714	0.198216	0.801784	14	2	1.46596	0.49792	0.317853	0.329626
	Locus39	0.35714	0.198216	0.801784	14	2	1.46596	0.49792	0.317853	0.329626
	Locus40	1	1	0	14	1	1	0	0	0
	42	0	0	1	12	0	1	0	0	0
	Locus42	1	1	0	12	1	1	0	0	0
	Locus43	0.75	0.5	0.5	12	2	2	0.693147	0.5	0.521739
	Locus44	0.66667	0.42265	0.57735	12	2	1.95325	0.681133	0.488034	0.509253
	Locus45	0.58333	0.354503	0.645497	12	2	1.84387	0.65019	0.457661	0.477559
	Locus46	1	1	0	11	1	1	0	0	0
	1	0	0	1	14	0	1	0	0	0
	Locus48	0.21429	0.113595	0.886405	14	2	1.25216	0.353966	0.201382	0.208841
	Locus49	0.92857	0.732739	0.267261	14	2	1.64383	0.580516	0.391665	0.406171
	Locus50	1	1	0	13	1	1	0	0	0
	Locus51	0	0	1	13	0	1	0	0	0
	Locus52	1	1	0	13	1	1	0	0	0
	Locus53	0.07692	0.0392311	0.960769	13	2	1.08153	0.165493	0.075384	0.0783994
	Locus54	1	1	0	13	1	1	0	0	0
	2	0.09091	0.0465374	0.953463	11	2	1.09739	0.188191	0.0887434	0.0929692
	Locus56	1	1	0	11	1	1	0	0	0
	Locus57	0.63636	0.396977	0.603023	11	2	1.91855	0.671767	0.478773	0.501571
	Locus58	1	1	0	11	1	1	0	0	0
	Locus59	0.45455	0.261451	0.738549	11	2	1.62917	0.574569	0.386189	0.404579
	5	0	0	1	14	0	1	0	0	0
	Locus61	0.64286	0.402386	0.597614	14	2	1.92657	0.673967	0.480943	0.498756
	Locus62	0.71429	0.465478	0.534522	14	2	1.99051	0.690762	0.497616	0.516047
	Locus63	0.92857	0.732739	0.267261	14	2	1.64383	0.580516	0.391665	0.406171
	Locus64	0.92857	0.732739	0.267261	14	2	1.64383	0.580516	0.391665	0.406171
	Locus65	0.21429	0.113595	0.886405	14	2	1.25216	0.353966	0.201382	0.208841
	Locus66	0	0	1	14	0	1	0	0	0
	Locus67	1	1	0	14	1	1	0	0	0
	6	0.21429	0.113595	0.886405	14	2	1.25216	0.353966	0.201382	0.208841
	Locus69	0.57143	0.345346	0.654654	14	2	1.82537	0.644518	0.452164	0.468911
	Locus70	0.71429	0.465478	0.534522	14	2	1.99051	0.690762	0.497616	0.516047
	Locus71	1	1	0	14	1	1	0	0	0
	Locus72	1	1	0	14	1	1	0	0	0
	Locus73	0.92857	0.732739	0.267261	14	2	1.64383	0.580516	0.391665	0.406171
	Locus74	1	1	0	14	1	1	0	0	0
	Locus75	0.92857	0.732739	0.267261	14	2	1.64383	0.580516	0.391665	0.406171
	Locus76	0.07143	0.0363759	0.963624	14	2	1.07539	0.15625	0.0701054	0.0727019
	19	0.07143	0.0363759	0.963624	14	2	1.07539	0.15625	0.0701054	0.0727019
	Locus78	0.35714	0.198216	0.801784	14	2	1.46596	0.49792	0.317853	0.329626
	Locus79	0.5	0.292893	0.707107	14	2	1.70711	0.604722	0.414214	0.429555
	Locus80	1	1	0	14	1	1	0	0	0
	Locus81	0.57143	0.345346	0.654654	14	2	1.82537	0.644518	0.452164	0.468911
	Locus82	0.78571	0.53709	0.46291	14	2	1.98905	0.690393	0.497249	0.515665
	Locus83	0.78571	0.53709	0.46291	14	2	1.98905	0.690393	0.497249	0.515665
	23	0.64286	0.402386	0.597614	14	2	1.92657	0.673967	0.480943	0.498756
	Locus85	1	1	0	14	1	1	0	0	0
	Locus86	0.57143	0.345346	0.654654	14	2	1.82537	0.644518	0.452164	0.468911
	Locus87	0.85714	0.622036	0.377964	14	2	1.88756	0.663059	0.470215	0.48763
	Locus88	0.14286	0.0741799	0.92582	14	2	1.15922	0.264319	0.137354	0.142442
	43	0.30769	0.16795	0.83205	13	2	1.3879	0.45262	0.279485	0.290665
	Locus90	0.38462	0.215535	0.784465	13	2	1.51094	0.521199	0.33816	0.351686
	Locus91	0.30769	0.16795	0.83205	13	2	1.3879	0.45262	0.279485	0.290665
	Locus92	0.92308	0.72265	0.27735	13	2	1.66904	0.590433	0.400854	0.416888
	Locus93	0.69231	0.4453	0.5547	13	2	1.97635	0.687151	0.494016	0.513776
	Locus94	0.30769	0.16795	0.83205	13	2	1.3879	0.45262	0.279485	0.290665
	Locus95	0.07692	0.0392311	0.960769	13	2	1.08153	0.165493	0.075384	0.0783994
	Locus96	0	0	1	13	0	1	0	0	0
	52	0.27273	0.147197	0.852803	11	2	1.33522	0.417816	0.25106	0.263016
	Locus98	0.72727	0.477767	0.522233	11	2	1.99605	0.692158	0.499011	0.522774
	Locus99	0.81818	0.573599	0.426401	11	2	1.95759	0.682274	0.489167	0.51246
	Locus100	1	1	0	10	1	1	0	0	0
	Locus101	0.36364	0.202276	0.797724	11	2	1.4765	0.503541	0.322721	0.338088
	Locus102	0.27273	0.147197	0.852803	11	2	1.33522	0.417816	0.25106	0.263016
	Locus103	0.18182	0.095466	0.904534	11	2	1.20876	0.315005	0.172704	0.180928
	Locus104	0.16667	0.0871291	0.912871	12	2	1.18917	0.295845	0.159075	0.165992
	48	0.35714	0.198216	0.801784	14	2	1.46596	0.49792	0.317853	0.329626
	Locus106	0.21429	0.113595	0.886405	14	2	1.25216	0.353966	0.201382	0.208841
	Locus107	0	0	1	14	0	1	0	0	0
	Locus108	0.42857	0.244071	0.755929	14	2	1.58479	0.555727	0.369001	0.382667
	Locus109	0.42857	0.244071	0.755929	14	2	1.58479	0.555727	0.369001	0.382667
	Locus110	1	1	0	14	1	1	0	0	0
	57	0.21429	0.113595	0.886405	14	2	1.25216	0.353966	0.201382	0.208841
	Locus112	0.21429	0.113595	0.886405	14	2	1.25216	0.353966	0.201382	0.208841
	Locus113	0	0	1	14	0	1	0	0	0
	Locus114	1	1	0	14	1	1	0	0	0
	Locus115	1	1	0	14	1	1	0	0	0
N3	18	0	0	1	8	0	1	0	0	0
	Locus2	1	1	0	8	1	1	0	0	0
	Locus3	0.875	0.646447	0.353553	8	2	1.84198	0.649619	0.457107	0.487581
	Locus4	1	1	0	8	1	1	0	0	0
	Locus5	1	1	0	8	1	1	0	0	0
	Locus6	0	0	1	8	0	1	0	0	0
	Locus7	0	0	1	8	0	1	0	0	0
	Locus8	1	1	0	8	1	1	0	0	0
	Locus9	0	0	1	8	0	1	0	0	0
	Locus10	0	0	1	8	0	1	0	0	0
	40	0	0	1	8	0	1	0	0	0
	Locus12	0.25	0.133975	0.866025	8	2	1.30217	0.393873	0.232051	0.247521
	Locus13	1	1	0	8	1	1	0	0	0
	Locus14	1	1	0	8	1	1	0	0	0
	Locus15	1	1	0	8	1	1	0	0	0
	Locus16	0	0	1	8	0	1	0	0	0
	Locus17	0	0	1	8	0	1	0	0	0
	Locus18	0	0	1	8	0	1	0	0	0
	11	0.875	0.646447	0.353553	8	2	1.84198	0.649619	0.457107	0.487581
	Locus20	0	0	1	8	0	1	0	0	0
	Locus21	1	1	0	8	1	1	0	0	0
	Locus22	1	1	0	8	1	1	0	0	0
	Locus23	1	1	0	8	1	1	0	0	0
	Locus24	0.75	0.5	0.5	8	2	2	0.693147	0.5	0.533333
	Locus25	0	0	1	8	0	1	0	0	0
	Locus26	0	0	1	8	0	1	0	0	0
	14	0.75	0.5	0.5	8	2	2	0.693147	0.5	0.533333
	Locus28	1	1	0	8	1	1	0	0	0
	Locus29	1	1	0	8	1	1	0	0	0
	Locus30	0	0	1	8	0	1	0	0	0
	Locus31	1	1	0	8	1	1	0	0	0
	Locus32	1	1	0	8	1	1	0	0	0
	Locus33	0.875	0.646447	0.353553	8	2	1.84198	0.649619	0.457107	0.487581
	41	0	0	1	7	0	1	0	0	0
	Locus35	0	0	1	7	0	1	0	0	0
	Locus36	1	1	0	7	1	1	0	0	0
	Locus37	0.85714	0.622036	0.377964	7	2	1.88756	0.663059	0.470215	0.506385
	Locus38	0.14286	0.0741799	0.92582	7	2	1.15922	0.264319	0.137354	0.14792
	Locus39	1	1	0	7	1	1	0	0	0
	Locus40	1	1	0	7	1	1	0	0	0
	42	0.5	0.292893	0.707107	8	2	1.70711	0.604722	0.414214	0.441828
	Locus42	1	1	0	8	1	1	0	0	0
	Locus43	0	0	1	8	0	1	0	0	0
	Locus44	0.125	0.0645857	0.935414	8	2	1.13743	0.239403	0.120829	0.128884
	Locus45	1	1	0	8	1	1	0	0	0
	Locus46	1	1	0	8	1	1	0	0	0
	1	0	0	1	7	0	1	0	0	0
	Locus48	0	0	1	7	0	1	0	0	0
	Locus49	1	1	0	7	1	1	0	0	0
	Locus50	0.85714	0.622036	0.377964	7	2	1.88756	0.663059	0.470215	0.506385
	Locus51	0	0	1	7	0	1	0	0	0
	Locus52	1	1	0	7	1	1	0	0	0
	Locus53	0	0	1	7	0	1	0	0	0
	Locus54	1	1	0	7	1	1	0	0	0
	2	1	1	0	8	1	1	0	0	0
	Locus56	1	1	0	8	1	1	0	0	0
	Locus57	0	0	1	8	0	1	0	0	0
	Locus58	1	1	0	8	1	1	0	0	0
	Locus59	1	1	0	8	1	1	0	0	0
	5	0	0	1	8	0	1	0	0	0
	Locus61	0	0	1	8	0	1	0	0	0
	Locus62	0.875	0.646447	0.353553	8	2	1.84198	0.649619	0.457107	0.487581
	Locus63	1	1	0	8	1	1	0	0	0
	Locus64	1	1	0	8	1	1	0	0	0
	Locus65	1	1	0	8	1	1	0	0	0
	Locus66	0.75	0.5	0.5	8	2	2	0.693147	0.5	0.533333
	Locus67	1	1	0	8	1	1	0	0	0
	6	0.125	0.0645857	0.935414	8	2	1.13743	0.239403	0.120829	0.128884
	Locus69	0.125	0.0645857	0.935414	8	2	1.13743	0.239403	0.120829	0.128884
	Locus70	1	1	0	8	1	1	0	0	0
	Locus71	1	1	0	8	1	1	0	0	0
	Locus72	1	1	0	8	1	1	0	0	0
	Locus73	1	1	0	8	1	1	0	0	0
	Locus74	1	1	0	8	1	1	0	0	0
	Locus75	1	1	0	8	1	1	0	0	0
	Locus76	0.625	0.387628	0.612372	8	2	1.90384	0.667675	0.474745	0.506395
	19	0	0	1	8	0	1	0	0	0
	Locus78	0.5	0.292893	0.707107	8	2	1.70711	0.604722	0.414214	0.441828
	Locus79	0.625	0.387628	0.612372	8	2	1.90384	0.667675	0.474745	0.506395
	Locus80	1	1	0	8	1	1	0	0	0
	Locus81	1	1	0	8	1	1	0	0	0
	Locus82	0.125	0.0645857	0.935414	8	2	1.13743	0.239403	0.120829	0.128884
	Locus83	0.875	0.646447	0.353553	8	2	1.84198	0.649619	0.457107	0.487581
	23	0.625	0.387628	0.612372	8	2	1.90384	0.667675	0.474745	0.506395
	Locus85	1	1	0	8	1	1	0	0	0
	Locus86	1	1	0	8	1	1	0	0	0
	Locus87	1	1	0	8	1	1	0	0	0
	Locus88	0	0	1	8	0	1	0	0	0
	43	0.75	0.5	0.5	8	2	2	0.693147	0.5	0.533333
	Locus90	0	0	1	8	0	1	0	0	0
	Locus91	0.125	0.0645857	0.935414	8	2	1.13743	0.239403	0.120829	0.128884
	Locus92	1	1	0	8	1	1	0	0	0
	Locus93	1	1	0	8	1	1	0	0	0
	Locus94	1	1	0	8	1	1	0	0	0
	Locus95	0.625	0.387628	0.612372	8	2	1.90384	0.667675	0.474745	0.506395
	Locus96	0	0	1	8	0	1	0	0	0
	52	0	0	1	8	0	1	0	0	0
	Locus98	1	1	0	8	1	1	0	0	0
	Locus99	0	0	1	8	0	1	0	0	0
	Locus100	1	1	0	8	1	1	0	0	0
	Locus101	1	1	0	8	1	1	0	0	0
	Locus102	0	0	1	8	0	1	0	0	0
	Locus103	0	0	1	8	0	1	0	0	0
	Locus104	0.625	0.387628	0.612372	8	2	1.90384	0.667675	0.474745	0.506395
	48	1	1	0	8	1	1	0	0	0
	Locus106	0	0	1	8	0	1	0	0	0
	Locus107	0	0	1	8	0	1	0	0	0
	Locus108	1	1	0	8	1	1	0	0	0
	Locus109	1	1	0	8	1	1	0	0	0
	Locus110	1	1	0	8	1	1	0	0	0
	57	0	0	1	8	0	1	0	0	0
	Locus112	0	0	1	8	0	1	0	0	0
	Locus113	0	0	1	8	0	1	0	0	0
	Locus114	1	1	0	8	1	1	0	0	0
	Locus115	1	1	0	8	1	1	0	0	0
N6	18	0	0	1	12	0	1	0	0	0
	Locus2	0.91667	0.711325	0.288675	12	2	1.69688	0.600961	0.410684	0.428539
	Locus3	1	1	0	12	1	1	0	0	0
	Locus4	1	1	0	12	1	1	0	0	0
	Locus5	1	1	0	12	1	1	0	0	0
	Locus6	0	0	1	12	0	1	0	0	0
	Locus7	0	0	1	12	0	1	0	0	0
	Locus8	1	1	0	12	1	1	0	0	0
	Locus9	0	0	1	12	0	1	0	0	0
	Locus10	0	0	1	12	0	1	0	0	0
	40	0.33333	0.183503	0.816497	12	2	1.42788	0.476665	0.29966	0.312689
	Locus12	1	1	0	12	1	1	0	0	0
	Locus13	1	1	0	12	1	1	0	0	0
	Locus14	0.33333	0.183503	0.816497	12	2	1.42788	0.476665	0.29966	0.312689
	Locus15	1	1	0	12	1	1	0	0	0
	Locus16	0	0	1	12	0	1	0	0	0
	Locus17	0.33333	0.183503	0.816497	12	2	1.42788	0.476665	0.29966	0.312689
	Locus18	0	0	1	12	0	1	0	0	0
	11	0.25	0.133975	0.866025	12	2	1.30217	0.393873	0.232051	0.24214
	Locus20	0	0	1	12	0	1	0	0	0
	Locus21	1	1	0	12	1	1	0	0	0
	Locus22	0.91667	0.711325	0.288675	12	2	1.69688	0.600961	0.410684	0.428539
	Locus23	1	1	0	12	1	1	0	0	0
	Locus24	1	1	0	12	1	1	0	0	0
	Locus25	0.08333	0.0425729	0.957427	12	2	1.08876	0.176036	0.0815209	0.0850653
	Locus26	0	0	1	12	0	1	0	0	0
	14	0	0	1	12	0	1	0	0	0
	Locus28	1	1	0	12	1	1	0	0	0
	Locus29	1	1	0	12	1	1	0	0	0
	Locus30	0	0	1	12	0	1	0	0	0
	Locus31	1	1	0	12	1	1	0	0	0
	Locus32	1	1	0	12	1	1	0	0	0
	Locus33	0	0	1	12	0	1	0	0	0
	41	0	0	1	11	0	1	0	0	0
	Locus35	0	0	1	11	0	1	0	0	0
	Locus36	1	1	0	11	1	1	0	0	0
	Locus37	0.83333	0.591752	0.408248	12	2	1.93485	0.676215	0.483163	0.50417
	Locus38	0.66667	0.42265	0.57735	12	2	1.95325	0.681133	0.488034	0.509253
	Locus39	1	1	0	12	1	1	0	0	0
	Locus40	1	1	0	12	1	1	0	0	0
	42	0.16667	0.0871291	0.912871	12	2	1.18917	0.295845	0.159075	0.165992
	Locus42	1	1	0	12	1	1	0	0	0
	Locus43	0	0	1	12	0	1	0	0	0
	Locus44	0.08333	0.0425729	0.957427	12	2	1.08876	0.176036	0.0815209	0.0850653
	Locus45	1	1	0	12	1	1	0	0	0
	Locus46	1	1	0	12	1	1	0	0	0
	1	0.08333	0.0425729	0.957427	12	2	1.08876	0.176036	0.0815209	0.0850653
	Locus48	0.25	0.133975	0.866025	12	2	1.30217	0.393873	0.232051	0.24214
	Locus49	1	1	0	12	1	1	0	0	0
	Locus50	1	1	0	12	1	1	0	0	0
	Locus51	0	0	1	12	0	1	0	0	0
	Locus52	1	1	0	12	1	1	0	0	0
	Locus53	0	0	1	12	0	1	0	0	0
	Locus54	1	1	0	12	1	1	0	0	0
	2	0.08333	0.0425729	0.957427	12	2	1.08876	0.176036	0.0815209	0.0850653
	Locus56	1	1	0	12	1	1	0	0	0
	Locus57	0	0	1	12	0	1	0	0	0
	Locus58	1	1	0	12	1	1	0	0	0
	Locus59	1	1	0	12	1	1	0	0	0
	5	0.33333	0.183503	0.816497	12	2	1.42788	0.476665	0.29966	0.312689
	Locus61	0	0	1	12	0	1	0	0	0
	Locus62	0.83333	0.591752	0.408248	12	2	1.93485	0.676215	0.483163	0.50417
	Locus63	1	1	0	12	1	1	0	0	0
	Locus64	1	1	0	12	1	1	0	0	0
	Locus65	0.75	0.5	0.5	12	2	2	0.693147	0.5	0.521739
	Locus66	0.16667	0.0871291	0.912871	12	2	1.18917	0.295845	0.159075	0.165992
	Locus67	1	1	0	12	1	1	0	0	0
	6	0.08333	0.0425729	0.957427	12	2	1.08876	0.176036	0.0815209	0.0850653
	Locus69	0	0	1	12	0	1	0	0	0
	Locus70	1	1	0	12	1	1	0	0	0
	Locus71	1	1	0	12	1	1	0	0	0
	Locus72	0.58333	0.354503	0.645497	12	2	1.84387	0.65019	0.457661	0.477559
	Locus73	1	1	0	12	1	1	0	0	0
	Locus74	1	1	0	12	1	1	0	0	0
	Locus75	1	1	0	12	1	1	0	0	0
	Locus76	0.08333	0.0425729	0.957427	12	2	1.08876	0.176036	0.0815209	0.0850653
	19	0.08333	0.0425729	0.957427	12	2	1.08876	0.176036	0.0815209	0.0850653
	Locus78	0.08333	0.0425729	0.957427	12	2	1.08876	0.176036	0.0815209	0.0850653
	Locus79	1	1	0	12	1	1	0	0	0
	Locus80	1	1	0	12	1	1	0	0	0
	Locus81	1	1	0	12	1	1	0	0	0
	Locus82	0.08333	0.0425729	0.957427	12	2	1.08876	0.176036	0.0815209	0.0850653
	Locus83	1	1	0	12	1	1	0	0	0
	23	0	0	1	12	0	1	0	0	0
	Locus85	1	1	0	12	1	1	0	0	0
	Locus86	1	1	0	12	1	1	0	0	0
	Locus87	1	1	0	12	1	1	0	0	0
	Locus88	0	0	1	12	0	1	0	0	0
	43	0.5	0.292893	0.707107	12	2	1.70711	0.604722	0.414214	0.432223
	Locus90	0	0	1	12	0	1	0	0	0
	Locus91	0	0	1	12	0	1	0	0	0
	Locus92	1	1	0	12	1	1	0	0	0
	Locus93	1	1	0	12	1	1	0	0	0
	Locus94	1	1	0	12	1	1	0	0	0
	Locus95	0	0	1	12	0	1	0	0	0
	Locus96	0.08333	0.0425729	0.957427	12	2	1.08876	0.176036	0.0815209	0.0850653
	52	0	0	1	11	0	1	0	0	0
	Locus98	1	1	0	11	1	1	0	0	0
	Locus99	0	0	1	11	0	1	0	0	0
	Locus100	1	1	0	11	1	1	0	0	0
	Locus101	1	1	0	11	1	1	0	0	0
	Locus102	0.90909	0.698489	0.301511	11	2	1.72773	0.612139	0.421205	0.441262
	Locus103	0	0	1	11	0	1	0	0	0
	Locus104	1	1	0	11	1	1	0	0	0
	48	0.8	0.552786	0.447214	10	2	1.97795	0.687564	0.494427	0.52045
	Locus106	0.2	0.105573	0.894427	10	2	1.23282	0.337158	0.188854	0.198794
	Locus107	0	0	1	10	0	1	0	0	0
	Locus108	0.8	0.552786	0.447214	10	2	1.97795	0.687564	0.494427	0.52045
	Locus109	0.1	0.0513167	0.948683	10	2	1.10787	0.202374	0.0973666	0.102491
	Locus110	1	1	0	10	1	1	0	0	0
	57	0	0	1	12	0	1	0	0	0
	Locus112	0	0	1	12	0	1	0	0	0
	Locus113	0	0	1	12	0	1	0	0	0
	Locus114	1	1	0	12	1	1	0	0	0
	Locus115	1	1	0	12	1	1	0	0	0
V	18	0	0	1	13	0	1	0	0	0
	Locus2	0.23077	0.122942	0.877058	13	2	1.27495	0.372746	0.215655	0.224281
	Locus3	1	1	0	13	1	1	0	0	0
	Locus4	0.76923	0.519616	0.480384	13	2	1.99693	0.692377	0.49923	0.5192
	Locus5	0.69231	0.4453	0.5547	13	2	1.97635	0.687151	0.494016	0.513776
	Locus6	0	0	1	13	0	1	0	0	0
	Locus7	0.76923	0.519616	0.480384	13	2	1.99693	0.692377	0.49923	0.5192
	Locus8	0.15385	0.0801338	0.919866	13	2	1.17292	0.279096	0.147425	0.153322
	Locus9	0	0	1	13	0	1	0	0	0
	Locus10	0	0	1	13	0	1	0	0	0
	40	0.15385	0.0801338	0.919866	13	2	1.17292	0.279096	0.147425	0.153322
	Locus12	0.38462	0.215535	0.784465	13	2	1.51094	0.521199	0.33816	0.351686
	Locus13	1	1	0	13	1	1	0	0	0
	Locus14	0.84615	0.607768	0.392232	13	2	1.91121	0.669736	0.476772	0.495843
	Locus15	1	1	0	13	1	1	0	0	0
	Locus16	0	0	1	13	0	1	0	0	0
	Locus17	1	1	0	13	1	1	0	0	0
	Locus18	0.84615	0.607768	0.392232	13	2	1.91121	0.669736	0.476772	0.495843
	11	0.76923	0.519616	0.480384	13	2	1.99693	0.692377	0.49923	0.5192
	Locus20	0.69231	0.4453	0.5547	13	2	1.97635	0.687151	0.494016	0.513776
	Locus21	1	1	0	13	1	1	0	0	0
	Locus22	0.76923	0.519616	0.480384	13	2	1.99693	0.692377	0.49923	0.5192
	Locus23	1	1	0	13	1	1	0	0	0
	Locus24	0.30769	0.16795	0.83205	13	2	1.3879	0.45262	0.279485	0.290665
	Locus25	0	0	1	13	0	1	0	0	0
	Locus26	0	0	1	13	0	1	0	0	0
	14	0.38462	0.215535	0.784465	13	2	1.51094	0.521199	0.33816	0.351686
	Locus28	1	1	0	13	1	1	0	0	0
	Locus29	1	1	0	13	1	1	0	0	0
	Locus30	0.69231	0.4453	0.5547	13	2	1.97635	0.687151	0.494016	0.513776
	Locus31	1	1	0	13	1	1	0	0	0
	Locus32	1	1	0	13	1	1	0	0	0
	Locus33	0	0	1	13	0	1	0	0	0
	41	0	0	1	13	0	1	0	0	0
	Locus35	0.30769	0.16795	0.83205	13	2	1.3879	0.45262	0.279485	0.290665
	Locus36	1	1	0	13	1	1	0	0	0
	Locus37	0.92308	0.72265	0.27735	13	2	1.66904	0.590433	0.400854	0.416888
	Locus38	0.30769	0.16795	0.83205	13	2	1.3879	0.45262	0.279485	0.290665
	Locus39	0.92308	0.72265	0.27735	13	2	1.66904	0.590433	0.400854	0.416888
	Locus40	1	1	0	13	1	1	0	0	0
	42	0.15385	0.0801338	0.919866	13	2	1.17292	0.279096	0.147425	0.153322
	Locus42	0.92308	0.72265	0.27735	13	2	1.66904	0.590433	0.400854	0.416888
	Locus43	0.69231	0.4453	0.5547	13	2	1.97635	0.687151	0.494016	0.513776
	Locus44	0.07692	0.0392311	0.960769	13	2	1.08153	0.165493	0.075384	0.0783994
	Locus45	1	1	0	13	1	1	0	0	0
	Locus46	1	1	0	13	1	1	0	0	0
	1	0	0	1	13	0	1	0	0	0
	Locus48	0	0	1	13	0	1	0	0	0
	Locus49	1	1	0	13	1	1	0	0	0
	Locus50	1	1	0	13	1	1	0	0	0
	Locus51	0.84615	0.607768	0.392232	13	2	1.91121	0.669736	0.476772	0.495843
	Locus52	1	1	0	13	1	1	0	0	0
	Locus53	0	0	1	13	0	1	0	0	0
	Locus54	1	1	0	13	1	1	0	0	0
	2	0.92308	0.72265	0.27735	13	2	1.66904	0.590433	0.400854	0.416888
	Locus56	1	1	0	13	1	1	0	0	0
	Locus57	0.84615	0.607768	0.392232	13	2	1.91121	0.669736	0.476772	0.495843
	Locus58	1	1	0	13	1	1	0	0	0
	Locus59	1	1	0	13	1	1	0	0	0
	5	0.07692	0.0392311	0.960769	13	2	1.08153	0.165493	0.075384	0.0783994
	Locus61	0.07692	0.0392311	0.960769	13	2	1.08153	0.165493	0.075384	0.0783994
	Locus62	0.76923	0.519616	0.480384	13	2	1.99693	0.692377	0.49923	0.5192
	Locus63	1	1	0	13	1	1	0	0	0
	Locus64	1	1	0	13	1	1	0	0	0
	Locus65	0	0	1	13	0	1	0	0	0
	Locus66	0	0	1	13	0	1	0	0	0
	Locus67	1	1	0	13	1	1	0	0	0
	6	0.38462	0.215535	0.784465	13	2	1.51094	0.521199	0.33816	0.351686
	Locus69	0.46154	0.266201	0.733799	13	2	1.64116	0.579443	0.390676	0.406303
	Locus70	1	1	0	13	1	1	0	0	0
	Locus71	1	1	0	13	1	1	0	0	0
	Locus72	1	1	0	13	1	1	0	0	0
	Locus73	1	1	0	13	1	1	0	0	0
	Locus74	1	1	0	13	1	1	0	0	0
	Locus75	0.76923	0.519616	0.480384	13	2	1.99693	0.692377	0.49923	0.5192
	Locus76	0	0	1	13	0	1	0	0	0
	19	0.07692	0.0392311	0.960769	13	2	1.08153	0.165493	0.075384	0.0783994
	Locus78	0.84615	0.607768	0.392232	13	2	1.91121	0.669736	0.476772	0.495843
	Locus79	0.84615	0.607768	0.392232	13	2	1.91121	0.669736	0.476772	0.495843
	Locus80	1	1	0	13	1	1	0	0	0
	Locus81	1	1	0	13	1	1	0	0	0
	Locus82	0.84615	0.607768	0.392232	13	2	1.91121	0.669736	0.476772	0.495843
	Locus83	1	1	0	13	1	1	0	0	0
	23	0.07692	0.0392311	0.960769	13	2	1.08153	0.165493	0.075384	0.0783994
	Locus85	1	1	0	13	1	1	0	0	0
	Locus86	1	1	0	13	1	1	0	0	0
	Locus87	1	1	0	13	1	1	0	0	0
	Locus88	0	0	1	13	0	1	0	0	0
	43	0.41667	0.236237	0.763763	12	2	1.5646	0.546704	0.360859	0.376548
	Locus90	0.83333	0.591752	0.408248	12	2	1.93485	0.676215	0.483163	0.50417
	Locus91	0.83333	0.591752	0.408248	12	2	1.93485	0.676215	0.483163	0.50417
	Locus92	1	1	0	12	1	1	0	0	0
	Locus93	1	1	0	12	1	1	0	0	0
	Locus94	0.91667	0.711325	0.288675	12	2	1.69688	0.600961	0.410684	0.428539
	Locus95	0.16667	0.0871291	0.912871	12	2	1.18917	0.295845	0.159075	0.165992
	Locus96	0.08333	0.0425729	0.957427	12	2	1.08876	0.176036	0.0815209	0.0850653
	52	0.83333	0.591752	0.408248	12	2	1.93485	0.676215	0.483163	0.50417
	Locus98	1	1	0	12	1	1	0	0	0
	Locus99	0.08333	0.0425729	0.957427	12	2	1.08876	0.176036	0.0815209	0.0850653
	Locus100	1	1	0	12	1	1	0	0	0
	Locus101	1	1	0	12	1	1	0	0	0
	Locus102	0.66667	0.42265	0.57735	12	2	1.95325	0.681133	0.488034	0.509253
	Locus103	0	0	1	12	0	1	0	0	0
	Locus104	1	1	0	12	1	1	0	0	0
	48	0.92308	0.72265	0.27735	13	2	1.66904	0.590433	0.400854	0.416888
	Locus106	1	1	0	13	1	1	0	0	0
	Locus107	0	0	1	13	0	1	0	0	0
	Locus108	0.84615	0.607768	0.392232	13	2	1.91121	0.669736	0.476772	0.495843
	Locus109	0.92308	0.72265	0.27735	13	2	1.66904	0.590433	0.400854	0.416888
	Locus110	1	1	0	13	1	1	0	0	0
	57	0.84615	0.607768	0.392232	13	2	1.91121	0.669736	0.476772	0.495843
	Locus112	0.84615	0.607768	0.392232	13	2	1.91121	0.669736	0.476772	0.495843
	Locus113	0	0	1	13	0	1	0	0	0
	Locus114	0.53846	0.320634	0.679366	13	2	1.77197	0.627346	0.435656	0.453082
	Locus115	1	1	0	13	1	1	0	0	0
M	18	0	0	1	5	0	1	0	0	0
	Locus2	1	1	0	5	1	1	0	0	0
	Locus3	1	1	0	5	1	1	0	0	0
	Locus4	1	1	0	5	1	1	0	0	0
	Locus5	1	1	0	5	1	1	0	0	0
	Locus6	1	1	0	5	1	1	0	0	0
	Locus7	0	0	1	5	0	1	0	0	0
	Locus8	0	0	1	5	0	1	0	0	0
	Locus9	0	0	1	5	0	1	0	0	0
	Locus10	0	0	1	5	0	1	0	0	0
	40	0	0	1	5	0	1	0	0	0
	Locus12	0	0	1	5	0	1	0	0	0
	Locus13	1	1	0	5	1	1	0	0	0
	Locus14	1	1	0	5	1	1	0	0	0
	Locus15	1	1	0	5	1	1	0	0	0
	Locus16	0	0	1	5	0	1	0	0	0
	Locus17	1	1	0	5	1	1	0	0	0
	Locus18	1	1	0	5	1	1	0	0	0
	11	0	0	1	5	0	1	0	0	0
	Locus20	1	1	0	5	1	1	0	0	0
	Locus21	1	1	0	5	1	1	0	0	0
	Locus22	1	1	0	5	1	1	0	0	0
	Locus23	1	1	0	5	1	1	0	0	0
	Locus24	1	1	0	5	1	1	0	0	0
	Locus25	0	0	1	5	0	1	0	0	0
	Locus26	0.8	0.552786	0.447214	5	2	1.97795	0.687564	0.494427	0.549364
	14	0	0	1	5	0	1	0	0	0
	Locus28	1	1	0	5	1	1	0	0	0
	Locus29	1	1	0	5	1	1	0	0	0
	Locus30	1	1	0	5	1	1	0	0	0
	Locus31	1	1	0	5	1	1	0	0	0
	Locus32	1	1	0	5	1	1	0	0	0
	Locus33	0	0	1	5	0	1	0	0	0
	41	1	1	0	5	1	1	0	0	0
	Locus35	0	0	1	5	0	1	0	0	0
	Locus36	1	1	0	5	1	1	0	0	0
	Locus37	1	1	0	5	1	1	0	0	0
	Locus38	0.6	0.367544	0.632456	5	2	1.86885	0.657636	0.464911	0.516568
	Locus39	1	1	0	5	1	1	0	0	0
	Locus40	1	1	0	5	1	1	0	0	0
	42	0.6	0.367544	0.632456	5	2	1.86885	0.657636	0.464911	0.516568
	Locus42	1	1	0	5	1	1	0	0	0
	Locus43	0.8	0.552786	0.447214	5	2	1.97795	0.687564	0.494427	0.549364
	Locus44	0.2	0.105573	0.894427	5	2	1.23282	0.337158	0.188854	0.209838
	Locus45	1	1	0	5	1	1	0	0	0
	Locus46	1	1	0	5	1	1	0	0	0
	1	0	0	1	4	0	1	0	0	0
	Locus48	0	0	1	4	0	1	0	0	0
	Locus49	1	1	0	4	1	1	0	0	0
	Locus50	1	1	0	4	1	1	0	0	0
	Locus51	1	1	0	4	1	1	0	0	0
	Locus52	1	1	0	4	1	1	0	0	0
	Locus53	0.75	0.5	0.5	4	2	2	0.693147	0.5	0.571429
	Locus54	1	1	0	4	1	1	0	0	0
	2	0	0	1	5	0	1	0	0	0
	Locus56	1	1	0	5	1	1	0	0	0
	Locus57	1	1	0	5	1	1	0	0	0
	Locus58	1	1	0	5	1	1	0	0	0
	Locus59	1	1	0	5	1	1	0	0	0
	5	0	0	1	5	0	1	0	0	0
	Locus61	1	1	0	5	1	1	0	0	0
	Locus62	1	1	0	5	1	1	0	0	0
	Locus63	1	1	0	5	1	1	0	0	0
	Locus64	1	1	0	5	1	1	0	0	0
	Locus65	0.2	0.105573	0.894427	5	2	1.23282	0.337158	0.188854	0.209838
	Locus66	0	0	1	5	0	1	0	0	0
	Locus67	1	1	0	5	1	1	0	0	0
	6	0	0	1	5	0	1	0	0	0
	Locus69	0	0	1	5	0	1	0	0	0
	Locus70	1	1	0	5	1	1	0	0	0
	Locus71	1	1	0	5	1	1	0	0	0
	Locus72	1	1	0	5	1	1	0	0	0
	Locus73	1	1	0	5	1	1	0	0	0
	Locus74	1	1	0	5	1	1	0	0	0
	Locus75	1	1	0	5	1	1	0	0	0
	Locus76	0	0	1	5	0	1	0	0	0
	19	0	0	1	5	0	1	0	0	0
	Locus78	1	1	0	5	1	1	0	0	0
	Locus79	1	1	0	5	1	1	0	0	0
	Locus80	1	1	0	5	1	1	0	0	0
	Locus81	1	1	0	5	1	1	0	0	0
	Locus82	1	1	0	5	1	1	0	0	0
	Locus83	1	1	0	5	1	1	0	0	0
	23	0.2	0.105573	0.894427	5	2	1.23282	0.337158	0.188854	0.209838
	Locus85	1	1	0	5	1	1	0	0	0
	Locus86	1	1	0	5	1	1	0	0	0
	Locus87	0.8	0.552786	0.447214	5	2	1.97795	0.687564	0.494427	0.549364
	Locus88	0.2	0.105573	0.894427	5	2	1.23282	0.337158	0.188854	0.209838
	43	0	0	1	3	0	1	0	0	0
	Locus90	1	1	0	3	1	1	0	0	0
	Locus91	1	1	0	3	1	1	0	0	0
	Locus92	1	1	0	3	1	1	0	0	0
	Locus93	1	1	0	3	1	1	0	0	0
	Locus94	1	1	0	3	1	1	0	0	0
	Locus95	0	0	1	3	0	1	0	0	0
	Locus96	0	0	1	3	0	1	0	0	0
	52	1	1	0	5	1	1	0	0	0
	Locus98	1	1	0	5	1	1	0	0	0
	Locus99	0.4	0.225403	0.774597	5	2	1.53655	0.533662	0.349193	0.387993
	Locus100	1	1	0	5	1	1	0	0	0
	Locus101	1	1	0	5	1	1	0	0	0
	Locus102	0.8	0.552786	0.447214	5	2	1.97795	0.687564	0.494427	0.549364
	Locus103	0.6	0.367544	0.632456	5	2	1.86885	0.657636	0.464911	0.516568
	Locus104	1	1	0	5	1	1	0	0	0
	48	1	1	0	4	1	1	0	0	0
	Locus106	1	1	0	4	1	1	0	0	0
	Locus107	0	0	1	4	0	1	0	0	0
	Locus108	1	1	0	4	1	1	0	0	0
	Locus109	1	1	0	4	1	1	0	0	0
	Locus110	1	1	0	4	1	1	0	0	0
	57	1	1	0	5	1	1	0	0	0
	Locus112	0	0	1	5	0	1	0	0	0
	Locus113	0	0	1	5	0	1	0	0	0
	Locus114	1	1	0	5	1	1	0	0	0
	Locus115	1	1	0	5	1	1	0	0	0
Mean and SE over Loci for each Pop
Pop					N	Na	Ne	I	He	uHe
N	Mean				11.8087	1.27826	1.22587	0.207878	0.136402	0.142408
	SE				0.0368386	0.0659933	0.0305121	0.0248411	0.0170506	0.0177992
S	Mean				10.9478	1.14783	1.15712	0.148794	0.0961025	0.100683
	SE				0.0242145	0.0656406	0.026914	0.0221942	0.015128	0.0158484
L	Mean				11	1.1913	1.19823	0.190458	0.123114	0.128977
	SE				0	0.0719094	0.0280496	0.0236354	0.01604	0.0168038
O	Mean				13.4348	1.51304	1.35256	0.318232	0.210015	0.218211
	SE				0.0973567	0.0669315	0.0337731	0.0256988	0.0180564	0.0187628
N3	Mean				7.86957	0.904348	1.14841	0.119564	0.0817536	0.0873
	SE				0.0315424	0.0676216	0.0301066	0.0226724	0.0159473	0.0170288
N6	Mean				11.8	0.991304	1.11629	0.110929	0.0707825	0.0739766
	SE				0.0481543	0.0693169	0.0244827	0.0197881	0.0135095	0.0141234
V	Mean				12.8609	1.28696	1.29313	0.24186	0.164257	0.170919
	SE				0.0324136	0.0685084	0.0367543	0.0275199	0.0194155	0.0202028
M	Mean				4.73913	0.869565	1.07814	0.0634661	0.0432787	0.0482255
	SE				0.0539612	0.0545724	0.0229296	0.0173473	0.012119	0.0135118
Grand Mean and SE over Loci and Pops
					N	Na	Ne	I	He	uHe
Total	Mean				10.5576	1.14783	1.19622	0.175148	0.115713	0.121338
	SE				0.0905278	0.0243644	0.0107707	0.0085382	0.00589836	0.00619034
Percentage of Polymorphic Loci
Population	%P
N	0.426087
S	0.330435
L	0.408696
O	0.643478
N3	0.217391
N6	0.269565
V	0.452174
M	0.113043
Mean	0.357609
SE	0.0576204
Na = No. of Different Alleles
Ne = No. of Effective Alleles = 1 / (p^2 + q^2)
I = Shannon's Information Index = -1* (p * Ln (p) + q * Ln(q))
He = Expected Heterozygosity = 2 * p * q
uHe = Unbiased Expected Heterozygosity = (2N / (2N-1)) * He
Where for Diploid Binary data and assuming Hardy-Weinberg Equilibrium, q = (1 - Band Freq.)^0.5 and p = 1 - q.
Warning! Results should be treated with caution given the following:
There is 8% missing data at the locus '40' in the population 'N!
There is 8% missing data at the locus 'Locus12' in the population 'N!
There is 8% missing data at the locus 'Locus13' in the population 'N!
There is 8% missing data at the locus 'Locus14' in the population 'N!
There is 8% missing data at the locus 'Locus15' in the population 'N!
There is 8% missing data at the locus 'Locus16' in the population 'N!
There is 8% missing data at the locus 'Locus17' in the population 'N!
There is 8% missing data at the locus 'Locus18' in the population 'N!
There is 12% missing data at the locus '41' in the population 'N3!
There is 8% missing data at the locus '41' in the population 'N6!
There is 12% missing data at the locus 'Locus35' in the population 'N3!
There is 8% missing data at the locus 'Locus35' in the population 'N6!
There is 12% missing data at the locus 'Locus36' in the population 'N3!
There is 8% missing data at the locus 'Locus36' in the population 'N6!
There is 12% missing data at the locus 'Locus37' in the population 'N3!
There is 12% missing data at the locus 'Locus38' in the population 'N3!
There is 12% missing data at the locus 'Locus39' in the population 'N3!
There is 12% missing data at the locus 'Locus40' in the population 'N3!
There is 14% missing data at the locus '42' in the population 'O!
There is 14% missing data at the locus 'Locus42' in the population 'O!
There is 14% missing data at the locus 'Locus43' in the population 'O!
There is 14% missing data at the locus 'Locus44' in the population 'O!
There is 14% missing data at the locus 'Locus45' in the population 'O!
There is 21% missing data at the locus 'Locus46' in the population 'O!
There is 12% missing data at the locus '1' in the population 'N3!
There is 20% missing data at the locus '1' in the population 'M!
There is 12% missing data at the locus 'Locus48' in the population 'N3!
There is 20% missing data at the locus 'Locus48' in the population 'M!
There is 12% missing data at the locus 'Locus49' in the population 'N3!
There is 20% missing data at the locus 'Locus49' in the population 'M!
There is 7% missing data at the locus 'Locus50' in the population 'O!
There is 12% missing data at the locus 'Locus50' in the population 'N3!
There is 20% missing data at the locus 'Locus50' in the population 'M!
There is 7% missing data at the locus 'Locus51' in the population 'O!
There is 12% missing data at the locus 'Locus51' in the population 'N3!
There is 20% missing data at the locus 'Locus51' in the population 'M!
There is 7% missing data at the locus 'Locus52' in the population 'O!
There is 12% missing data at the locus 'Locus52' in the population 'N3!
There is 20% missing data at the locus 'Locus52' in the population 'M!
There is 7% missing data at the locus 'Locus53' in the population 'O!
There is 12% missing data at the locus 'Locus53' in the population 'N3!
There is 20% missing data at the locus 'Locus53' in the population 'M!
There is 7% missing data at the locus 'Locus54' in the population 'O!
There is 12% missing data at the locus 'Locus54' in the population 'N3!
There is 20% missing data at the locus 'Locus54' in the population 'M!
There is 8% missing data at the locus '2' in the population 'N!
There is 9% missing data at the locus '2' in the population 'S!
There is 21% missing data at the locus '2' in the population 'O!
There is 8% missing data at the locus 'Locus56' in the population 'N!
There is 9% missing data at the locus 'Locus56' in the population 'S!
There is 21% missing data at the locus 'Locus56' in the population 'O!
There is 8% missing data at the locus 'Locus57' in the population 'N!
There is 9% missing data at the locus 'Locus57' in the population 'S!
There is 21% missing data at the locus 'Locus57' in the population 'O!
There is 8% missing data at the locus 'Locus58' in the population 'N!
There is 9% missing data at the locus 'Locus58' in the population 'S!
There is 21% missing data at the locus 'Locus58' in the population 'O!
There is 8% missing data at the locus 'Locus59' in the population 'N!
There is 18% missing data at the locus 'Locus59' in the population 'S!
There is 21% missing data at the locus 'Locus59' in the population 'O!
There is 8% missing data at the locus '6' in the population 'N!
There is 8% missing data at the locus 'Locus69' in the population 'N!
There is 8% missing data at the locus 'Locus70' in the population 'N!
There is 8% missing data at the locus 'Locus71' in the population 'N!
There is 8% missing data at the locus 'Locus72' in the population 'N!
There is 8% missing data at the locus 'Locus73' in the population 'N!
There is 8% missing data at the locus 'Locus74' in the population 'N!
There is 8% missing data at the locus 'Locus75' in the population 'N!
There is 8% missing data at the locus 'Locus76' in the population 'N!
There is 7% missing data at the locus '43' in the population 'O!
There is 7% missing data at the locus '43' in the population 'V!
There is 40% missing data at the locus '43' in the population 'M!
There is 7% missing data at the locus 'Locus90' in the population 'O!
There is 7% missing data at the locus 'Locus90' in the population 'V!
There is 40% missing data at the locus 'Locus90' in the population 'M!
There is 7% missing data at the locus 'Locus91' in the population 'O!
There is 7% missing data at the locus 'Locus91' in the population 'V!
There is 40% missing data at the locus 'Locus91' in the population 'M!
There is 7% missing data at the locus 'Locus92' in the population 'O!
There is 7% missing data at the locus 'Locus92' in the population 'V!
There is 40% missing data at the locus 'Locus92' in the population 'M!
There is 7% missing data at the locus 'Locus93' in the population 'O!
There is 7% missing data at the locus 'Locus93' in the population 'V!
There is 40% missing data at the locus 'Locus93' in the population 'M!
There is 7% missing data at the locus 'Locus94' in the population 'O!
There is 7% missing data at the locus 'Locus94' in the population 'V!
There is 40% missing data at the locus 'Locus94' in the population 'M!
There is 7% missing data at the locus 'Locus95' in the population 'O!
There is 7% missing data at the locus 'Locus95' in the population 'V!
There is 40% missing data at the locus 'Locus95' in the population 'M!
There is 7% missing data at the locus 'Locus96' in the population 'O!
There is 7% missing data at the locus 'Locus96' in the population 'V!
There is 40% missing data at the locus 'Locus96' in the population 'M!
There is 21% missing data at the locus '52' in the population 'O!
There is 8% missing data at the locus '52' in the population 'N6!
There is 7% missing data at the locus '52' in the population 'V!
There is 21% missing data at the locus 'Locus98' in the population 'O!
There is 8% missing data at the locus 'Locus98' in the population 'N6!
There is 7% missing data at the locus 'Locus98' in the population 'V!
There is 21% missing data at the locus 'Locus99' in the population 'O!
There is 8% missing data at the locus 'Locus99' in the population 'N6!
There is 7% missing data at the locus 'Locus99' in the population 'V!
There is 28% missing data at the locus 'Locus100' in the population 'O!
There is 8% missing data at the locus 'Locus100' in the population 'N6!
There is 7% missing data at the locus 'Locus100' in the population 'V!
There is 21% missing data at the locus 'Locus101' in the population 'O!
There is 8% missing data at the locus 'Locus101' in the population 'N6!
There is 7% missing data at the locus 'Locus101' in the population 'V!
There is 21% missing data at the locus 'Locus102' in the population 'O!
There is 8% missing data at the locus 'Locus102' in the population 'N6!
There is 7% missing data at the locus 'Locus102' in the population 'V!
There is 21% missing data at the locus 'Locus103' in the population 'O!
There is 8% missing data at the locus 'Locus103' in the population 'N6!
There is 7% missing data at the locus 'Locus103' in the population 'V!
There is 14% missing data at the locus 'Locus104' in the population 'O!
There is 8% missing data at the locus 'Locus104' in the population 'N6!
There is 7% missing data at the locus 'Locus104' in the population 'V!
There is 16% missing data at the locus '48' in the population 'N6!
There is 20% missing data at the locus '48' in the population 'M!
There is 16% missing data at the locus 'Locus106' in the population 'N6!
There is 20% missing data at the locus 'Locus106' in the population 'M!
There is 16% missing data at the locus 'Locus107' in the population 'N6!
There is 20% missing data at the locus 'Locus107' in the population 'M!
There is 16% missing data at the locus 'Locus108' in the population 'N6!
There is 20% missing data at the locus 'Locus108' in the population 'M!
There is 16% missing data at the locus 'Locus109' in the population 'N6!
There is 20% missing data at the locus 'Locus109' in the population 'M!
There is 16% missing data at the locus 'Locus110' in the population 'N6!
There is 20% missing data at the locus 'Locus110' in the population 'M!

## Sheet: Raw for Table 4
115	38	4	8	12	13	5	1	38
Mean Population Genetic Distance Matrix for Binary Distance			N3	N6	V	M
Sample	Pop.	18										40								11								14							41							42						1
38	N3	0	1	1	1	1	0	1	0	0	0	0	1	1	1	1	0	1	0	0	0	1	1	0	0	0	1	1	1	1	1	1	1	1	0	1	1	1	0	0	1	0	1	1	1	1	1	0	0
39	N3	0	1	1	1	1	0	1	0	0	0	1	1	1	1	1	0	0	0	0	0	1	1	0	0	0	0	0	1	1	1	1	1	0	0	1	1	1	0	0	1	0	1	1	1	1	1	0	0
40	N3	1	0	1	1	1	0	1	0	0	0	1	1	1	1	1	0	0	0	0	0	1	1	0	0	0	0	0	1	1	1	1	1	0	0	1	1	1	0	0	1	0	1	1	1	1	-9	0	0
41	N3	0	0	1	1	1	0	1	0	0	0	0	0	1	1	1	0	0	0	0	1	0	1	0	0	0	0	0	1	1	1	1	1	0	0	1	1	1	0	0	1	-9	-9	-9	-9	-9	-9	0	0
42	N3	0	1	1	1	1	0	1	0	0	0	0	1	1	1	1	0	0	0	0	1	1	1	0	0	0	0	0	1	1	1	1	1	0	0	1	1	1	1	1	1	-9	-9	-9	-9	-9	-9	0	0
43	N3	0	0	1	1	1	0	1	0	0	1	0	1	1	1	1	0	1	0	0	0	1	1	0	0	0	0	0	1	1	1	1	1	0	0	1	1	0	1	0	1	0	1	1	0	1	1	0	0
44	N3	1	1	1	1	1	0	1	0	0	0	1	1	1	1	1	1	1	0	0	0	1	1	0	0	0	0	0	1	1	1	1	1	0	0	0	1	1	1	1	1	0	1	1	0	1	1	0	1
45	N3	1	1	1	1	1	0	1	0	0	0	0	0	1	1	1	1	1	0	0	0	1	1	0	0	0	0	0	1	1	1	1	1	0	0	0	1	1	0	0	1	0	1	1	1	0	1	0	0
46	N6	1	1	1	1	1	0	1	0	0	0	0	0	1	1	1	1	1	0	0	0	1	1	0	0	0	0	0	1	1	0	0	1	0	0	0	1	1	1	1	1	0	1	1	1	0	1	0	1
47	N6	0	0	1	1	1	0	1	0	0	0	0	0	1	1	1	1	0	0	0	0	1	1	0	0	0	0	0	0	1	0	0	1	1	0	0	1	1	1	1	1	0	1	1	0	0	1	0	0
48	N6	0	1	0	1	1	0	0	0	0	0	0	0	1	0	1	0	0	0	1	0	1	1	1	0	0	0	0	0	1	0	0	1	1	0	1	1	1	0	1	1	0	1	0	1	1	1	0	0
49	N6	0	1	0	1	1	0	0	1	0	0	0	0	1	1	1	0	0	0	1	0	1	1	1	0	0	0	0	1	1	0	1	1	1	0	0	1	1	0	1	1	0	1	0	0	1	1	0	0
50	N6	0	1	1	1	1	0	0	1	0	0	0	0	1	1	1	0	0	0	1	0	1	1	1	1	0	0	1	1	1	0	1	1	1	-9	-9	-9	-9	-9	-9	-9	0	1	0	0	1	1	0	0
51	N6	0	1	1	1	1	0	0	1	0	0	0	1	1	1	1	0	0	0	0	0	1	1	1	1	0	0	1	1	1	0	1	1	1	0	0	1	1	0	1	1	1	1	0	0	1	1	0	0
52	N6	0	1	1	1	1	0	0	1	0	0	0	0	1	1	1	0	0	0	1	0	1	1	1	1	0	0	1	1	1	0	1	1	1	0	0	1	1	0	1	1	0	1	0	1	1	1	0	0
53	N6	0	1	1	1	1	0	0	1	0	0	0	0	1	1	1	0	0	0	1	0	1	1	1	1	0	0	1	1	1	0	1	1	1	0	0	1	1	0	1	1	1	1	0	0	1	1	0	0
54	N6	0	1	1	1	1	0	0	1	0	0	0	0	1	1	1	0	0	0	1	0	1	1	1	1	0	0	1	1	1	0	1	1	1	0	0	1	1	0	1	1	1	1	0	0	1	1	0	0
55	N6	0	1	1	1	1	0	0	1	0	0	0	0	1	1	1	0	0	0	1	0	1	1	1	0	0	0	1	1	1	0	1	1	1	0	0	1	0	0	1	1	1	1	0	0	1	1	-9	-9
56	N6	0	1	1	1	1	0	0	1	0	0	0	1	1	1	1	0	0	0	1	0	1	1	1	1	0	0	0	1	1	0	1	1	0	0	0	1	1	1	1	1	0	1	0	0	1	1	0	0
57	N6	0	1	1	1	1	0	0	1	0	0	1	1	1	1	1	0	0	0	1	0	1	0	1	1	0	0	0	1	1	0	1	1	0	-9	-9	-9	1	0	1	1	0	1	0	1	1	1	0	0
58	V	0	1	1	1	1	0	0	1	0	0	0	1	1	1	1	0	0	0	1	0	1	1	1	1	0	0	0	1	1	0	1	1	0	0	0	1	0	0	1	1	1	1	0	0	1	1	0	0
59	V	0	1	1	1	1	0	0	1	0	0	0	1	1	0	1	0	0	0	1	0	1	1	1	1	0	0	0	1	1	0	1	1	0	0	0	1	1	1	1	1	0	1	0	0	1	1	1	1
60	V	0	1	1	1	1	0	0	1	0	0	0	1	1	0	1	0	0	0	0	0	1	1	1	1	0	0	0	1	1	0	1	1	0	0	0	1	1	1	1	1	0	1	0	0	1	1	0	1
61	V	0	1	1	1	1	0	0	1	0	0	0	1	1	1	1	0	0	0	0	0	1	1	1	1	0	0	0	1	1	0	1	1	0	0	0	1	1	1	1	1	1	1	0	0	1	1	0	0
62	V	0	1	1	1	1	0	0	1	0	0	1	1	1	0	1	0	0	0	0	0	1	1	1	1	1	0	0	1	1	0	1	1	0	0	0	1	0	0	1	1	0	1	0	0	1	1	0	0
63	V	0	1	1	1	1	0	0	1	0	0	1	1	1	1	1	0	0	0	0	0	1	1	1	1	0	0	0	1	1	0	1	1	0	0	0	1	1	1	1	1	0	1	0	0	1	1	0	1
64	V	0	0	1	1	1	0	0	1	0	0	0	1	1	0	1	0	0	0	0	0	1	1	1	1	0	0	0	1	1	0	1	1	0	0	0	1	1	1	1	1	0	1	0	0	1	1	0	0
65	V	0	1	1	1	1	0	0	1	0	0	0	1	1	0	1	0	1	0	0	0	1	1	1	1	0	0	0	1	1	0	1	1	0	0	0	1	1	1	1	1	0	1	0	0	1	1	0	0
66	V	0	1	1	1	1	0	0	1	0	0	0	1	1	0	1	0	1	0	0	0	1	1	1	1	0	0	0	1	1	0	1	1	0	0	0	1	1	1	1	1	0	1	0	0	1	1	0	0
67	V	0	1	1	1	1	0	0	1	0	0	1	1	1	0	1	0	1	0	0	0	1	1	1	1	0	0	0	1	1	0	1	1	0	0	0	1	1	1	1	1	0	1	0	0	1	1	0	0
68	V	0	1	1	1	1	0	0	1	0	0	0	1	1	0	1	0	1	0	0	0	1	1	1	1	0	0	0	1	1	0	1	1	0	0	0	1	1	0	1	1	0	1	0	0	1	1	0	0
69	V	0	0	1	1	1	0	0	1	0	0	0	1	1	0	1	0	1	0	0	0	1	1	1	1	0	0	0	1	1	0	1	1	0	0	0	1	1	0	1	1	1	1	0	0	1	1	0	0
70	V	0	1	1	1	1	0	0	1	0	0	0	1	1	0	1	0	1	0	0	0	1	1	1	1	0	0	0	1	1	0	1	1	0	0	0	1	0	0	0	1	1	1	0	1	1	1	0	0
83	M	0	1	1	1	1	1	0	0	0	0	0	0	1	1	1	0	1	1	0	1	1	1	1	1	0	0	0	1	1	1	1	1	0	1	0	1	1	0	1	1	0	1	0	1	1	1	0	0
84	M	0	1	1	1	1	1	0	0	0	0	0	0	1	1	1	0	1	1	0	1	1	1	1	1	0	1	0	1	1	1	1	1	0	1	0	1	1	1	1	1	0	1	1	0	1	1	0	0
85	M	0	1	1	1	1	1	0	0	0	0	0	0	1	1	1	0	1	1	0	1	1	1	1	1	0	1	0	1	1	1	1	1	0	1	0	1	1	0	1	1	1	1	1	0	1	1	-9	-9
86	M	0	1	1	1	1	1	0	0	0	0	0	0	1	1	1	0	1	1	0	1	1	1	1	1	0	1	0	1	1	1	1	1	0	1	0	1	1	1	1	1	1	1	1	0	1	1	0	0
87	M	0	1	1	1	1	1	0	0	0	0	0	0	1	1	1	0	1	1	0	1	1	1	1	1	0	1	0	1	1	1	1	1	0	1	0	1	1	1	1	1	1	1	1	0	1	1	0	0
[truncated: 67 more columns]

## Sheet: Raw for Table  4
Results of Analysis of Molecular Variance
Input as Binary Distance Matrix for Calculation of PhiPT
Data Sheet	Especie S
Data Title	Mean Population Genetic Distance Matrix for Binary Distance
No. Samples	38
No. Pops	4
No. Regions	1
No. Permutations	999
N0	9.14035
SSTOT	548
Pop	N3	N6	V	M
n	8	12	13	5
SSWP	95	111.333	76.2308	32.6
Summary AMOVA Table
Source	df	SS	MS	Est. Var.	%
Among Pops	3	232.836	77.612	7.477	0.446481
Within Pops	34	315.164	9.26953	9.26953	0.553519
Total	37	548		16.7465	1
Stat	Value	P(rand >= data)
PhiPT	0.446481	0.001
PhiPT max	0.838456
Phi'PT	0.532503
Probability, P(rand >= data), for PhiPT is based on standard permutation across the full data set.
PhiPT = AP / (WP + AP) = AP / TOT
Key: AP = Est. Var. Among Pops, WP = Est. Var. Within Pops
